# Supplementary material for: Genomics and biochemical analyses reveal a metabolon key to β-L-ODAP biosynthesis in Lathyrus sativus
Source: Nat Commun. 2023 Feb 16;14:876. doi: 10.1038/s41467-023-36503-2 (PMC9935904; doi:10.1038/s41467-023-36503-2)
Supplement: Supplementary file 4 — Supplementary Data 1 [file 41467_2023_36503_MOESM4_ESM.xlsx]

## Sheet: Supplementary Data 1
Supplementary Data 1. Complete phylogeny of BAHD-acyltransferases derived from the LS007 genome assembly, TAIR11 Arabidopsis thaliana and the INRA Pisum sativum v1a genome assembly
Phylogeny	Annotation ID		other names (TAIR11)	description (TAIR11)	Biological Function GO	expressed in
	Psat5g049120.1
	Psat5g049160.1
	AT3G23840.1		ATPNP-R1, CER26-LIKE	HXXXD-type acyl-transferase family protein;(source:Araport11)	pollen development, very long-chain fatty acid biosynthetic process	carpel, cauline leaf, collective leaf structure, cotyledon, flower, flower pedicel, guard cell, hypocotyl, inflorescence meristem, leaf apex, leaf lamina base, petal, petiole, plant embryo, plant sperm cell, pollen, pollen tube cell, root, seed, sepal, shoot apex, shoot system, stamen, stem, tapetum, vascular leaf
	Psat7g074800.1
	AT4G24510.1		CER2, ECERIFERUM 2, VC-2, VC2	Encodes a component of the fatty acid elongation machinery required for C28 to C30 fatty acid elongation. It does not require the acyltransferase catalytic site for biological function.	pollen development, very long-chain fatty acid biosynthetic process, wax biosynthetic process	carpel, cauline leaf, collective leaf structure, cotyledon, epidermis, flower, flower pedicel, guard cell, hypocotyl, inflorescence meristem, leaf apex, leaf lamina base, petal, petiole, plant embryo, pollen, seed, sepal, shoot apex, shoot system, stamen, stem, vascular leaf
	AT4G29250.1			HXXXD-type acyl-transferase family protein;(source:Araport11)		collective leaf structure, flower, sepal
	LATSA3860 EIv1.0 0491720.1
	Psat6g030240.1
	LATSA3860 EIv1.0 0075290.1
	LATSA3860 EIv1.0 0429600.1
	Psat3g007400.1
	Psat3g007800.1
	LATSA3860 EIv1.0 0177270.1
	Psat6g182680.1
	LATSA3860 EIv1.0 0105340.1
	Psat4g139480.1
	AT1G24430.1			HXXXD-type acyl-transferase family protein;(source:Araport11)		hypocotyl, root
	AT3G26040.1			HXXXD-type acyl-transferase family protein;(source:Araport11)		guard cell, root
	AT5G23970.1			HXXXD-type acyl-transferase family protein;(source:Araport11)		carpel, collective leaf structure, flower, flower pedicel, petal, plant embryo, seed, sepal, shoot apex, stamen, vascular leaf
	AT5G47980.1			HXXXD-type acyl-transferase family protein;(source:Araport11)		root
	AT4G15400.1		ABNORMAL SHOOT 1, ABS1, BIA1, BRASSINOSTEROID INACTIVATOR1	Encodes BIA1, a member of the BAHD acyltransferase family. Plays a role in controlling brassinosteroids levels, particularly in the root and hypocotyl in darkness.	brassinosteroid mediated signaling pathway, brassinosteroid metabolic process	root
	AT1G24420.1			HXXXD-type acyl-transferase family protein;(source:Araport11)		hypocotyl, root
	AT5G47950.1		BIA2, BRASSINOSTEROID INACTIVATOR2, HXXXD-TYPE ACYL-TRANSFERASE FAMILY PROTEIN, THAA2	BIA2 is a putative HXXXD-type BAHD acyltransferase. Overexpression results in a BR deficient phenotype and is dependent on a functional HXXXD motif. BIA2 may function in BR homeostasis by regulating the pool of bioactive BR.	brassinosteroid homeostasis	hydathode, hypocotyl, root
	AT3G30280.1			HXXXD-type acyl-transferase family protein;(source:Araport11)
	AT4G15390.1			HXXXD-type acyl-transferase family protein;(source:Araport11)		hypocotyl, root, root hair cell, trichoblast
	LATSA3860 EIv1.0 0364660.1
	Psat7g079960.1
	Psat7g080040.1
	LATSA3860 EIv1.0 0325900.1
	LATSA3860 EIv1.0 0558490.1
	Psat3g017680.1
	Psat3g017280.1
	Psat3g017640.1
	Psat3g175320.1
	Psat3g175240.1
	AT1G31490.1			HXXXD-type acyl-transferase family protein;(source:Araport11)	amine metabolic process	cauline leaf, flower, guard cell, inflorescence meristem, leaf apex, plant embryo, sepal, stem, synergid
	Psat2g144000.1
	LATSA3860 EIv1.0 0203780.1
	Psat5g022440.1
	LATSA3860 EIv1.0 0247440.1
	AT5G16410.1			HXXXD-type acyl-transferase family protein;(source:Araport11)		guard cell
	AT1G32910.1			HXXXD-type acyl-transferase family protein;(source:Araport11)		guard cell
	AT1G78990.1			HXXXD-type acyl-transferase family protein;(source:Araport11)		root
	AT5G57840.1			encodes a protein whose sequence is similar to anthranilate N-hydroxycinnamoyl/benzoyltransferase from Dianthus caryophyllus (gi:2239091)		carpel, guard cell, pollen, root, sepal
	AT5G48930.1		HCT, HYDROXYCINNAMOYL-COA SHIKIMATE/QUINATE HYDROXYCINNAMOYL TRANSFERASE	At5g48930 has been shown to encode for the hydroxycinnamoyl-Coenzyme A shikimate/quinate hydroxycinnamoyltransferase (HCT) both synthesizing and catabolizing the hydroxycinnamoylesters (coumaroyl/caffeoyl shikimate and quinate) involved in the phenylpropanoid pathway. Influence on the accumulation of flavonoids which in turn inhibit auxin transport and reduce plant growth. The mRNA is cell-to-cel…	auxin homeostasis, lignin biosynthetic process, positive regulation of flavonoid biosynthetic process	carpel, cauline leaf, collective leaf structure, cotyledon, flower, flower pedicel, guard cell, hypocotyl, inflorescence meristem, leaf apex, leaf lamina base, petal, petiole, plant embryo, plant sperm cell, pollen, pollen tube cell, root, seed, sepal, shoot apex, shoot system, stamen, stem, vascular leaf
	LATSA3860 EIv1.0 0467900.1
	Psat7g262560.1
	LATSA3860 EIv1.0 0306670.1
	Psat5g308360.1
	LATSA3860 EIv1.0 0619870.1
	LATSA3860 EIv1.0 0026860.1
	LATSA3860 EIv1.0 0531880.1
	Psat3g088280.1
	LATSA3860 EIv1.0 0131330.1
	LATSA3860 EIv1.0 0321110.1
	AT2G19070.1		SHT, SPERMIDINE HYDROXYCINNAMOYL TRANSFERASE	encodes a protein whose sequence is similar to anthranilate N-hydroxycinnamoyl/benzoyltransferase from Dianthus caryophyllus (gi:2239091). BAHD acyltransferase. Uses hydroxycinnamoyl CoAs, including caffeoyl/feruoyl/p-coumaroyl/sinapoyl-CoA as acyl donors to fully substitute the N1, N5, and N10 positions of spermidine.	pollen development, pollen exine formation, spermidine hydroxycinnamate conjugate biosynthetic process	anther wall tapetum, collective leaf structure, flower, petal, sepal
	Psat0s4042g0080.1
	LATSA3860 EIv1.0 0483290.1
	Psat4g077600.1
	LATSA3860 EIv1.0 0558590.1
	Psat3g148560.1
	AT1G65450.1		GLAUCE, GLC	Contains dual transcription units and alternative splicing that could rescue the sterility defect of glc mutants. Shares homology to BAHD (for BEAT, AHCT, HCBT, and DAT) acyl-transferases. Functions in double fertilization.	double fertilization forming a zygote and endosperm	carpel, cauline leaf, collective leaf structure, flower, flower pedicel, guard cell, inflorescence meristem, leaf apex, leaf lamina base, petal, petiole, plant embryo, pollen, seed, sepal, shoot apex, shoot system, stamen, stem, vascular leaf
	LATSA3860 EIv1.0 0392860.1
	LATSA3860 EIv1.0 0430200.1
	AT3G48720.1		DCF, DEFICIENT IN CUTIN FERULATE	Encodes a hydroxycinnamoyl-CoA: v-hydroxy fatty acid transferase involved in cutin synthesis. Mutants are almost devoid of ferulic acid.	cutin biosynthetic process, ferulate metabolic process	cauline leaf, collective leaf structure, cotyledon, flower, guard cell, hypocotyl, inflorescence meristem, leaf apex, leaf lamina base, petal, petiole, plant embryo, rosette leaf, shoot apex, shoot system, stamen, stem, vascular leaf
	AT5G63560.1		FACT, FATTY ALCOHOL:CAFFEOYL-COA CAFFEOYL TRANSFERASE	HXXXD-type acyl-transferase family protein;(source:Araport11)	alkyl caffeate ester biosynthetic process	flower, hypocotyl, petiole, root, rosette leaf, seed, shoot system, stem, vascular leaf
	Psat5g052800.1
	LATSA3860 EIv1.0 0241550.1
	AT5G41040.2		AT5G41040.2	Encodes a feruloyl-CoA transferase required for suberin synthesis. Has feruloyl-CoA-dependent feruloyl transferase activity towards substrates with a primary alcohol.	cell wall pectin biosynthetic process, suberin biosynthetic process	flower, guard cell, hypocotyl, leaf lamina base, petiole, plant embryo, root, root endodermis, root periderm, seed coat, sepal, vascular leaf
	Psat3g173880.1
	LATSA3860 EIv1.0 0017330.1
	AT4G31910.1		BAT1, BR-RELATED ACYLTRANSFERASE1, PIZ, PIZZA	Encodes an acyltransferase that can modify brassinosteroids (BRs) by acylation and may modulate endogenous BR levels.	brassinosteroid biosynthetic process, phloem or xylem histogenesis	collective leaf structure, flower, flower pedicel, petal, plant embryo, root, seed, sepal, shoot apex
	AT1G03390.1			HXXXD-type acyl-transferase family protein;(source:Araport11)		flower, sepal
	Psat1g024520.1
	LATSA3860 EIv1.0 0246010.1
	LATSA3860 EIv1.0 0283450.1
	AT1G27620.1			HXXXD-type acyl-transferase family protein;(source:Araport11)		pollen tube cell, synergid
	LATSA3860 EIv1.0 0569240.1
	Psat5g015800.1
	AT2G40230.1			HXXXD-type acyl-transferase family protein;(source:Araport11)		cauline leaf, collective leaf structure, flower, flower pedicel, guard cell, hypocotyl, inflorescence meristem, leaf apex, leaf lamina base, plant embryo, root, seed, sepal, shoot apex, shoot system, stem, vascular leaf
	Psat5g130000.1
	LATSA3860 EIv1.0 0195060.1
	AT3G62160.1			HXXXD-type acyl-transferase family protein;(source:Araport11)		carpel, cauline leaf, collective leaf structure, cotyledon, flower, flower pedicel, guard cell, hypocotyl, inflorescence meristem, leaf apex, leaf lamina base, petal, petiole, plant embryo, plant sperm cell, root, seed, sepal, shoot apex, shoot system, stamen, stem, vascular leaf
	LATSA3860 EIv1.0 0289360.1
	Psat3g016920.1
	LATSA3860 EIv1.0 0197370.1
	Psat1g200120.1
	AT5G07080.1			Encodes enzymes that can efficiently convert putrescine and caffeoyl-CoA to di-caffeoyl putrescine. Can convert spermidine/spermine and feruloyl CoA to mono-feruloyl spermidine/spermine. Has a preference for feruloyl-CoA binding, but little acyl-acceptor specificity.	putrescine catabolic process, spermidine acetylation	carpel, cauline leaf, collective leaf structure, flower, guard cell, hypocotyl, inflorescence meristem, leaf apex, leaf lamina base, petal, petiole, plant embryo, plant sperm cell, root, root hair cell, shoot apex, shoot system, stamen, stem, trichoblast, vascular leaf
	AT2G25150.1			HXXXD-type acyl-transferase family protein;(source:Araport11)		carpel, collective leaf structure, cotyledon, flower, guard cell, plant embryo, root, seed, sepal, shoot apex
	AT2G23510.1		SDT, SPERMIDINE DISINAPOYL ACYLTRANSFERASE	BAHD acyltransferase which transfers acyl-groups from different acyl-donors specifically to amines. Catalyzes the multisite acylation of spermidine. Uses caffeoyl/feruoyl/sinapoyl-CoA with the N1 and N10 positions of spermidine.	spermidine metabolic process	collective leaf structure, cotyledon, flower, fruit, hypocotyl, petal, plant sperm cell, root tip, sepal
	LATSA3860 EIv1.0 0473990.1
	Psat7g190240.1
	LATSA3860 EIv1.0 0466470.1
	Psat5g151840.1
	LATSA3860 EIv1.0 0029910.1
	Psat0s2837g0080.1
	Psat0s931g0080.1
	Psat0s1110g0120.1
	LATSA3860 EIv1.0 0220870.1
	Psat3g010000.1
	LATSA3860 EIv1.0 0525510.1
	Psat0s1110g0040.1
	Psat0s4143g0040.1
	AT5G17540.1			HXXXD-type acyl-transferase family protein;(source:Araport11)		carpel, collective leaf structure, flower, flower pedicel, guard cell, petal, plant embryo, pollen, seed, sepal
	AT3G03480.1		ACETYL COA:(Z)-3-HEXEN-1-OL ACETYLTRANSFERASE, CHAT	acetyl CoA:(Z)-3-hexen-1-ol acetyltransferase;(source:Araport11)	green leaf volatile biosynthetic process	collective leaf structure, flower, guard cell, petal, sepal, stamen, stem, vascular leaf
	LATSA3860 EIv1.0 0152490.1
	Psat6g136120.1
	Psat0s3233g0080.1
	LATSA3860 EIv1.0 0371070.1
	Psat6g102600.1
	Psat6g102680.1
	Psat6g102640.1
	Psat6g102480.1
	LATSA3860 EIv1.0 0205030.1
	LATSA3860 EIv1.0 0343410.1
	LATSA3860 EIv1.0 0574590.1
	Psat6g102400.1
	Psat6g102520.1
	Psat6g102560.1
	Psat5g268840.1
	Psat5g204160.1
	AT1G03495.1			HXXXD-type acyl-transferase family protein;(source:Araport11)
	AT1G03940.1			HXXXD-type acyl-transferase family protein;(source:Araport11)		guard cell
	LATSA3860 EIv1.0 0048340.1
	Psat5g268920.1
	Psat5g268960.1
	LATSA3860 EIv1.0 0027470.1
	LATSA3860 EIv1.0 0608660.1
	AT5G39090.1			HXXXD-type acyl-transferase family protein;(source:Araport11)		carpel, cauline leaf, collective leaf structure, flower, guard cell, inflorescence meristem, leaf apex, petal, plant embryo, sepal, stamen, stem, vascular leaf
	AT5G39080.1			HXXXD-type acyl-transferase family protein;(source:Araport11)		cauline leaf, collective leaf structure, cotyledon, flower, guard cell, hypocotyl, inflorescence meristem, leaf apex, leaf lamina base, petal, petiole, rosette leaf, shoot apex, shoot system, stamen, stem, vascular leaf
	AT3G29590.1		AT5MAT	At3g29590 (At5MAT) encodes a malonyl-CoA:anthocyanidin 5-O-glucoside-6"-O-malonyltransferase that is coordinately expressed with a epistatic 5-O-anthocyanidin glucosyltransferase (At4g14090). The enzyme is involved in the malonylation of anthocyanins in Arabidopsis.	anthocyanin-containing compound biosynthetic process	guard cell, hypocotyl, leaf lamina base, plant embryo, seed, shoot apex, shoot system, stamen, stem, vascular leaf
	AT3G29670.1		PHENOLIC GLUCOSIDE MALONYLTRANSFERASE 2, PMAT2	Encodes a malonyltransferase that may play a role in phenolic xenobiotic detoxification. The mRNA is cell-to-cell mobile.		flower, guard cell, hypocotyl, inflorescence meristem, stem
	AT5G61160.1		AACT1, ACT, ANTHOCYANIN 5-AROMATIC ACYLTRANSFERASE 1, P-COUMAROYL-COA:AGMATINE N4-P-COUMAROYL TRANSFERASE	anthocyanin 5-aromatic acyltransferase 1;(source:Araport11)		guard cell, stem, vascular leaf
	AT3G29635.1			HXXXD-type acyl-transferase family protein;(source:Araport11)		root
	Psat3g202720.1
	LATSA3860 EIv1.0 0355780.1
	LATSA3860 EIv1.0 0002120.1
	Psat1g069280.1
	LATSA3860 EIv1.0 0405570.1
	LATSA3860 EIv1.0 0405580.1
	Psat3g202320.1
	Psat3g185360.1
	Psat3g202360.1
	LATSA3860 EIv1.0 0169110.1
	Psat3g202240.1
	LATSA3860 EIv1.0 0169120.1
	LATSA3860 EIv1.0 0185260.1
	Psat3g202400.1
	Psat3g202480.1
	Psat3g202560.1
	AT5G23940.1		DCR, DEFECTIVE IN CUTICULAR RIDGES, EMB3009, EMBRYO DEFECTIVE 3009, PEL3, PERMEABLE LEAVES3	Encodes PERMEABLE LEAVES3 (PEL3), a putative acyl-transferase. Mutation in this locus results in altered trichome phenotype (trcichomes become tangled during leaf expansion). Additional phenotype includes altered cuticle layer.	cutin biosynthetic process, embryo development ending in seed dormancy, localization, plant epidermis morphogenesis, trichome morphogenesis	carpel, cauline leaf, collective leaf structure, flower, flower pedicel, guard cell, hypocotyl, leaf lamina base, petal, petiole, plant embryo, pollen, root, seed, sepal, sepal epidermis, shoot apex, shoot axis epidermis, shoot system, stamen, stamen epidermis, trichome, vascular leaf
	LATSA3860 EIv1.0 0500870.1
	Psat1g097080.1
	LATSA3860 EIv1.0 0057560.1
	Psat7g247840.1
	LATSA3860 EIv1.0 0455640.1
	Psat2g035360.1
	Psat5g127080.1
	LATSA3860 EIv1.0 0253300.1
	AT5G42830.1			HXXXD-type acyl-transferase family protein;(source:Araport11)		cauline leaf, collective leaf structure, cotyledon, flower, guard cell, hypocotyl, inflorescence meristem, leaf apex, leaf lamina base, petal, petiole, plant embryo, root, seed, sepal, stamen, stem, vascular leaf
	AT5G07850.1			HXXXD-type acyl-transferase family protein;(source:Araport11)
	AT5G07860.1			HXXXD-type acyl-transferase family protein;(source:Araport11)		carpel, cauline leaf, collective leaf structure, cotyledon, flower, flower pedicel, guard cell, hypocotyl, leaf apex, leaf lamina base, petal, petiole, plant embryo, root, seed, sepal, shoot apex, shoot system, stamen, stem, vascular leaf
	AT5G07870.1			HXXXD-type acyl-transferase family protein;(source:Araport11)		carpel, cauline leaf, collective leaf structure, cotyledon, flower, flower pedicel, guard cell, hypocotyl, inflorescence meristem, leaf apex, leaf lamina base, petal, petiole, plant embryo, root, seed, sepal, shoot apex, shoot system, stem, vascular leaf
	Psat5g042280.2
	LATSA3860 EIv1.0 0061680.1
	LATSA3860 EIv1.0 0331410.1
	LATSA3860 EIv1.0 0041720.1
	Psat0s1717g0120.1
	LATSA3860 EIv1.0 0181870.1
	Psat0s1717g0080.1
	Psat0s3213g0200.1
	AT5G67160.1		ENHANCED PSEUDOMONAS SUSCEPTIBILTY 1, EPS1	Encodes a member of the BAHD acyltransferase superfamily. Mutants have enhanced susceptibility to virulent and avirulent pathogens and are defective in pathogen induced SA biosynthesis. EPS1 may act upstream of SA biosynthesis as application of SA can rescue the mutant phenotype	salicylic acid biosynthetic process	carpel, cauline leaf, collective leaf structure, cotyledon, flower, flower pedicel, guard cell, hypocotyl, inflorescence meristem, leaf apex, leaf lamina base, petal, petiole, plant embryo, pollen, root, seed, sepal, shoot apex, shoot system, stamen, stem, vascular leaf
	AT5G67150.1			HXXXD-type acyl-transferase family protein;(source:Araport11)		carpel, cauline leaf, collective leaf structure, cotyledon, flower, flower pedicel, guard cell, hypocotyl, inflorescence meristem, leaf apex, leaf lamina base, petal, petiole, plant embryo, pollen, root, rosette leaf, seed, sepal, shoot apex, shoot system, stamen, stem, vascular leaf
	AT3G50270.1			HXXXD-type acyl-transferase family protein;(source:Araport11)		carpel, cauline leaf, collective leaf structure, cotyledon, flower, flower pedicel, guard cell, hypocotyl, leaf apex, leaf lamina base, petal, petiole, plant embryo, seed, sepal, shoot apex, shoot system, stamen, stem, vascular leaf
	AT3G50280.1			HXXXD-type acyl-transferase family protein;(source:Araport11)		carpel, collective leaf structure, cotyledon, flower, flower pedicel, guard cell, hypocotyl, inflorescence meristem, leaf apex, leaf lamina base, petal, petiole, plant embryo, pollen, root, seed, sepal, shoot apex, stamen, stem, vascular leaf
	AT3G50300.1			HXXXD-type acyl-transferase family protein;(source:Araport11)		hypocotyl, root
	AT5G38130.1			HXXXD-type acyl-transferase family protein;(source:Araport11)		carpel, collective leaf structure, flower, flower pedicel, guard cell, petal, plant embryo, pollen, seed, sepal, stamen
	Psat4g086240.1
	LATSA3860 EIv1.0 0256000.1	BAHD 5, 8, 9, 10, 11
	Psat5g209320.1
	LATSA3860 EIv1.0 0069110.1	BAHD7
	Psat0s2452g0160.1
	LATSA3860 EIv1.0 0362880.1	BAHD1
	LATSA3860 EIv1.0 0585390.1	(BAHD1 copy?)
	Psat4g085200.1
	LATSA3860 EIv1.0 0455690.1	(BAHD4 copy?)
	LATSA3860 EIv1.0 0616590.1	BAHD4
	LATSA3860 EIv1.0 0064280.1	BAHD6
	Psat7g232520.1
	LATSA3860 EIv1.0 0540840.1
	Psat4g190760.1
	LATSA3860 EIv1.0 0102400.1	LsBOS/BAHD3
	LATSA3860 EIv1.0 0049010.1
	Psat4g144200.1
	LATSA3860 EIv1.0 0159200.1
	Psat4g190560.1
	Psat4g190800.1
	LATSA3860 EIv1.0 0115110.1	BAHD2
	LATSA3860 EIv1.0 0488410.1
	Psat3g141120.1
	Psat0s61g0040.1
