# Supplementary material for: Genomics and biochemical analyses reveal a metabolon key to β-L-ODAP biosynthesis in Lathyrus sativus
Source: Nat Commun. 2023 Feb 16;14:876. doi: 10.1038/s41467-023-36503-2 (PMC9935904; doi:10.1038/s41467-023-36503-2)
Supplement: Supplementary file 5 — Supplementary Data 2 [file 41467_2023_36503_MOESM5_ESM.xlsx]

## Sheet: Supplementary Data 2
Supplementary Data 2. Annotations corresponding to gene candidates for enzymes involved in β-L-ODAP synthesis
gene candidate	annotation ID	contig	Arabidopsis thaliana homolog	reference	confidence level	automatic functional annotation
LsCAS	LATSA3860_EIv1.0_0290570	ctg2942	AT3G61440.1	Xu et al. 2017	high confidence	Cysteine synthase
LsCS	LATSA3860_EIv1.0_0248570	ctg2511	AT4G14880.4	Chakraborty et al. 2018	high confidence	Cysteine synthase
LsCS (copy)	LATSA3860_EIv1.0_0542380	ctg707	AT4G14880.4	this study	high confidence	Cysteine synthase
LsCS candidate	LATSA3860_EIv1.0_0018970	ctg1062	-	this study	low confidence	Cysteine synthase
LsCS candidate	LATSA3860_EIv1.0_0033710	ctg1123	AT2G43750.2	this study	high confidence	Cysteine synthase
LsCS candidate	LATSA3860_EIv1.0_0033740	ctg1123	AT2G43750.2	this study	high confidence	Cysteine synthase
LsCS candidate	LATSA3860_EIv1.0_0034070	ctg11243	AT2G43750.2	this study	high confidence	Cysteine synthase
LsCS candidate	LATSA3860_EIv1.0_0100670	ctg1434	AT5G28020.6	this study	low confidence	Cysteine synthase-like
LsCS candidate	LATSA3860_EIv1.0_0142940	ctg1677	AT2G43750.2	this study	low confidence	Cysteine synthase-like
LsCS candidate	LATSA3860_EIv1.0_0166340	ctg1833	AT3G04940.1	this study	high confidence	Cysteine synthase
LsCS candidate	LATSA3860_EIv1.0_0183680	ctg19555	AT3G03630.1	this study	high confidence	Cysteine synthase
LsCS candidate	LATSA3860_EIv1.0_0183690	ctg19555	AT3G03630.1	this study	high confidence	Cysteine synthase
LsCS candidate	LATSA3860_EIv1.0_0187760	ctg199	AT3G22460.1	this study	low confidence	Cysteine synthase-like
LsCS candidate	LATSA3860_EIv1.0_0212200	ctg2183	AT1G55880.1	this study	high confidence	Cysteine synthase
LsCS candidate	LATSA3860_EIv1.0_0257170	ctg25933	AT2G43750.2	this study	high confidence	Cysteine synthase
LsCS candidate	LATSA3860_EIv1.0_0312990	ctg3207	AT4G14880.4	this study	high confidence	Cysteine synthase
LsCS candidate	LATSA3860_EIv1.0_0313000	ctg3207	AT3G04940.1	this study	high confidence	Cysteine synthase
LsCS candidate	LATSA3860_EIv1.0_0358980	ctg375	AT5G28020.6	this study	low confidence transposable element gene	Cysteine synthase-like
LsCS candidate	LATSA3860_EIv1.0_0358990	ctg375	AT5G28020.6	this study	high confidence	Cysteine synthase-like
LsCS candidate	LATSA3860_EIv1.0_0381750	ctg40969	AT2G43750.2	this study	low confidence	Cysteine synthase
LsCS candidate	LATSA3860_EIv1.0_0394540	ctg42987	AT2G43750.2	this study	high confidence	Cysteine synthase
LsCS candidate	LATSA3860_EIv1.0_0476290	ctg56659	AT5G28020.6	this study	high confidence	Cysteine synthase-like
SBnB-like	LATSA3860_EIv1.0_0016210	ctg105268	AT5G52810.1	this study	high confidence	delta(1)-pyrroline-2-carboxylate reductase-like
LsAAE3	LATSA3860_EIv1.0_0424890	ctg4766	AT3G48990.1	Goldsmith et al. 2022	high confidence	CoA ligase
LsBOS	LATSA3860_EIv1.0_0102400	ctg14433	AT2G39980.1	this study	high confidence	HXXXD-type acyl-transferase family protein
