# Supplementary material for: Genomics and biochemical analyses reveal a metabolon key to β-L-ODAP biosynthesis in Lathyrus sativus
Source: Nat Commun. 2023 Feb 16;14:876. doi: 10.1038/s41467-023-36503-2 (PMC9935904; doi:10.1038/s41467-023-36503-2)
Supplement: Supplementary file 7 — Source Data [file 41467_2023_36503_MOESM7_ESM.xlsx]

## Sheet: Fig 1b
Fig 1b. BUSCO results
odb10 database	Complete	Single-Copy	Duplicated	Fragmented	Missing	Total
Fabales	4432	4295	137	119	815	5366
Eudicots	1994	1924	70	69	263	2326
Viridiplantae	376	361	15	16	33	425
Eukaryota	229	209	20	10	16	255

## Sheet: Fig 2
Fig 2. Distributions of branching times of different Tes
lineage	domain	branching_time
Ale	INT	0.632387
Ale	INT	0.607443
Ale	INT	0.59734
Ale	INT	0.59734
Ale	INT	0.579445
Ale	INT	0.579445
Ale	INT	0.508262
Ale	INT	0.327032
Ale	INT	0.018395
Ale	INT	0.102878
Ale	INT	0.020439
Ale	INT	0.578341
Ale	INT	0.3581
Ale	INT	0.333419
Ale	INT	0.298689
Ale	INT	0.288537
Ale	INT	0.288537
Ale	INT	0.243229
Ale	INT	0.201328
Ale	INT	0.038834
Ale	INT	0.231874
Ale	INT	0.211986
Ale	INT	0.195537
Ale	INT	0.191722
Ale	INT	0.182422
Ale	INT	0.164878
Ale	INT	0.164878
Ale	INT	0.209504
Ale	INT	0.252428
Ale	INT	0.192813
Ale	INT	0.131835
Ale	INT	0.552148
Ale	INT	0.546085
Ale	INT	0.508014
Ale	INT	0.44694
Ale	INT	0.374922
Ale	INT	0.284969
Ale	INT	0.274387
Ale	INT	0.246462
Ale	INT	0.226469
Ale	INT	0.217488
Ale	INT	0.217488
Ale	INT	0.211888
Ale	INT	0.210525
Ale	INT	0.191838
Ale	INT	0.174189
Ale	INT	0.159427
Ale	INT	0.144711
Ale	INT	0.135326
Ale	INT	0.13267
Ale	INT	0.122052
Ale	INT	0.110372
Ale	INT	0.106284
Ale	INT	0.117185
Ale	INT	0.114339
Ale	INT	0.11382
Ale	INT	0.108736
Ale	INT	0.108736
Ale	INT	0.108736
Ale	INT	0.099129
Ale	INT	0.094763
Ale	INT	0.090136
Ale	INT	0.088569
Ale	INT	0.088569
Ale	INT	0.079712
Ale	INT	0.081415
Ale	INT	0.071536
Ale	INT	0.06847
Ale	INT	0.064042
Ale	INT	0.047009
Ale	INT	0.135326
Ale	INT	0.191449
Ale	INT	0.162493
Ale	INT	0.189566
Ale	INT	0.133306
Ale	INT	0.115086
Ale	INT	0.108882
Ale	INT	0.108882
Ale	INT	0.102596
Ale	INT	0.097966
Ale	INT	0.092575
Ale	INT	0.082523
Ale	INT	0.078193
Ale	INT	0.072198
Ale	INT	0.072198
Ale	INT	0.072198
Ale	INT	0.06857
Ale	INT	0.06857
Ale	INT	0.064066
Ale	INT	0.06358
Ale	INT	0.06358
Ale	INT	0.06358
Ale	INT	0.06358
Ale	INT	0.06358
Ale	INT	0.06358
Ale	INT	0.057787
Ale	INT	0.051711
Ale	INT	0.049699
Ale	INT	0.049508
Ale	INT	0.041979
Ale	INT	0.040197
Ale	INT	0.034746
Ale	INT	0.034746
Ale	INT	0.033838
Ale	INT	0.03168
Ale	INT	0.031242
Ale	INT	0.028205
Ale	INT	0.020438
Ale	INT	0.017031
Ale	INT	0.00613
Ale	INT	0.01635
Ale	INT	0.038834
Ale	INT	0.030658
Ale	INT	0.020438
Ale	INT	0.008174
Ale	INT	0.020438
Ale	INT	0.078193
Ale	INT	0.078193
Ale	INT	0.068812
Ale	INT	0.068812
Ale	INT	0.068471
Ale	INT	0.102596
Ale	INT	0.092998
Ale	INT	0.237125
Ale	INT	0.209078
Ale	INT	0.194875
Ale	INT	0.187006
Ale	INT	0.179627
Ale	INT	0.162195
Ale	INT	0.157631
Ale	INT	0.148129
Ale	INT	0.138832
Ale	INT	0.136665
Ale	INT	0.126399
Ale	INT	0.120302
Ale	INT	0.118082
Ale	INT	0.117942
Ale	INT	0.115263
Ale	INT	0.107667
Ale	INT	0.10634
Ale	INT	0.100633
Ale	INT	0.095716
Ale	INT	0.09344
Ale	INT	0.091273
Ale	INT	0.079717
Ale	INT	0.076197
Ale	INT	0.072022
Ale	INT	0.070042
Ale	INT	0.066869
Ale	INT	0.06064
Ale	INT	0.059277
Ale	INT	0.054576
Ale	INT	0.054576
Ale	INT	0.04267
Ale	INT	0.041758
Ale	INT	0.036113
Ale	INT	0.030254
Ale	INT	0.022487
Ale	INT	0.020443
Ale	INT	0.020443
Ale	INT	0.066869
Ale	INT	0.063365
Ale	INT	0.068475
Ale	INT	0.091273
Ale	INT	0.091273
Ale	INT	0.08636
Ale	INT	0.083805
Ale	INT	0.067453
Ale	INT	0.09344
Ale	INT	0.10634
Ale	INT	0.10634
Ale	INT	0.10634
Ale	INT	0.10634
Ale	INT	0.103562
Ale	INT	0.089936
Ale	INT	0.099134
Ale	INT	0.10634
Ale	INT	0.114804
Ale	INT	0.114804
Ale	INT	0.106288
Ale	INT	0.096068
Ale	INT	0.104244
Ale	INT	0.157384
Ale	INT	0.157384
Ale	INT	0.157384
Ale	INT	0.157384
Ale	INT	0.145704
Ale	INT	0.140623
Ale	INT	0.131834
Ale	INT	0.131834
Ale	INT	0.090955
Ale	INT	0.031681
Ale	INT	0.140351
Ale	INT	0.050076
Ale	INT	0.150229
Ale	INT	0.237125
Ale	INT	0.259581
Ale	INT	0.259581
Ale	INT	0.22279
Ale	INT	0.193408
Ale	INT	0.192131
Ale	INT	0.16556
Ale	INT	0.18559
Ale	INT	0.169647
Ale	INT	0.147164
Ale	INT	0.124681
Ale	INT	0.144098
Ale	INT	0.119457
Ale	INT	0.107051
Ale	INT	0.085845
Ale	INT	0.079713
Ale	INT	0.06377
Ale	INT	0.058251
Ale	INT	0.053141
Ale	INT	0.053141
Ale	INT	0.289039
Ale	INT	0.265714
Ale	INT	0.253214
Ale	INT	0.244252
Ale	INT	0.231245
Ale	INT	0.222888
Ale	INT	0.219725
Ale	INT	0.219725
Ale	INT	0.207461
Ale	INT	0.203169
Ale	INT	0.202351
Ale	INT	0.202351
Ale	INT	0.173736
Ale	INT	0.159428
Ale	INT	0.187635
Ale	INT	0.187635
Ale	INT	0.162835
Ale	INT	0.158406
Ale	INT	0.20184
Ale	INT	0.198944
Ale	INT	0.033725
Ale	INT	0.192949
Ale	INT	0.176291
Ale	INT	0.176291
Ale	INT	0.171692
Ale	INT	0.203373
Ale	INT	0.099131
Ale	INT	0.20414
Ale	INT	0.193198
Ale	INT	0.166768
Ale	INT	0.156022
Ale	INT	0.152421
Ale	INT	0.148698
Ale	INT	0.136264
Ale	INT	0.125704
Ale	INT	0.137627
Ale	INT	0.044968
Ale	INT	0.128769
Ale	INT	0.119912
Ale	INT	0.117527
Ale	INT	0.01533
Ale	INT	0.143281
Ale	INT	0.130132
Ale	INT	0.119316
Ale	INT	0.110958
Ale	INT	0.10322
Ale	INT	0.091569
Ale	INT	0.083291
Ale	INT	0.076307
Ale	INT	0.059274
Ale	INT	0.494465
Ale	INT	0.473787
Ale	INT	0.337478
Ale	INT	0.224834
Ale	INT	0.20673
Ale	INT	0.20673
Ale	INT	0.02657
Ale	INT	0.150229
Ale	INT	0.133537
Ale	INT	0.128768
Ale	INT	0.260603
Ale	INT	0.41901
Ale	INT	0.59734
Ale	INT	0.59734
Ale	INT	0.595919
Ale	INT	0.578237
Ale	INT	0.57536
Ale	INT	0.556662
Ale	INT	0.554828
Ale	INT	0.523188
Ale	INT	0.461591
Ale	INT	0.431272
Ale	INT	0.380991
Ale	INT	0.353148
Ale	INT	0.219979
Ale	INT	0.196218
Ale	INT	0.152784
Ale	INT	0.106965
Ale	INT	0.063361
Ale	INT	0.129449
Ale	INT	0.069493
Ale	INT	0.425367
Ale	INT	0.408834
Ale	INT	0.37599
Ale	INT	0.36776
Ale	INT	0.355314
Ale	INT	0.326373
Ale	INT	0.298415
Ale	INT	0.254726
Ale	INT	0.080224
Ale	INT	0.04701
Ale	INT	0.011241
Ale	INT	0.061317
Ale	INT	0.05246
Ale	INT	0.00613
Ale	INT	0.212012
Ale	INT	0.14546
Ale	INT	0.094838
Ale	INT	0.061317
Ale	INT	0.048372
Ale	INT	0.038834
Ale	INT	0.065814
Ale	INT	0.058251
Ale	INT	0.051097
Ale	INT	0.048031
Ale	INT	0.270708
Ale	INT	0.143756
Ale	INT	0.094837
Ale	INT	0.087888
Ale	INT	0.080393
Ale	INT	0.041899
Ale	INT	0.070855
Ale	INT	0.040877
Ale	INT	0.1081
Ale	INT	0.075879
Ale	INT	0.058396
Ale	INT	0.045305
Ale	INT	0.038015
Ale	INT	0.033212
Ale	INT	0.03202
Ale	INT	0.03202
Ale	INT	0.080734
Ale	INT	0.025207
Ale	INT	0.020438
Ale	INT	0.015328
Ale	INT	0.074602
Ale	INT	0.142166
Ale	INT	0.098618
Ale	INT	0.071536
Ale	INT	0.055184
Ale	INT	0.039241
Ale	INT	0.02759
Ale	INT	0.023843
Ale	INT	0.02248
Ale	INT	0.091977
Ale	INT	0.073581
Ale	INT	0.503375
Ale	INT	0.493916
Ale	INT	0.475507
Ale	INT	0.460714
Ale	INT	0.416284
Ale	INT	0.231152
Ale	INT	0.074859
Ale	INT	0.070662
Ale	INT	0.059615
Ale	INT	0.046602
Ale	INT	0.022994
Ale	INT	0.014307
Ale	INT	0.004087
Ale	INT	0.055186
Ale	INT	0.050076
Ale	INT	0.431938
Ale	INT	0.431938
Ale	INT	0.431938
Ale	INT	0.39857
Ale	INT	0.39857
Ale	INT	0.175779
Ale	INT	0.341953
Ale	INT	0.260859
Ale	INT	0.247658
Ale	INT	0.108329
Ale	INT	0.118037
Ale	INT	0.085163
Ale	INT	0.036789
Ale	INT	0.171692
Ale	INT	0.185999
Ale	INT	0.219214
Ale	INT	0.219214
Ale	INT	0.187022
Ale	INT	0.394761
Ale	INT	0.381896
Ale	INT	0.377109
Ale	INT	0.290121
Ale	INT	0.206439
Ale	INT	0.191547
Ale	INT	0.145801
Ale	INT	0.121819
Ale	INT	0.100664
Ale	INT	0.0729
Ale	INT	0.070515
Ale	INT	0.166014
Ale	INT	0.12509
Ale	INT	0.097088
Ale	INT	0.014308
Ale	INT	0.008176
Ale	INT	0.097087
Ale	INT	0.082439
Ale	INT	0.081758
Ale	INT	0.379493
Ale	INT	0.274911
Ale	INT	0.472663
Ale	INT	0.331119
Ale	INT	0.334185
Ale	INT	0.527923
Ale	INT	0.507751
Ale	INT	0.471101
Ale	INT	0.437033
Ale	INT	0.404372
Ale	INT	0.368615
Ale	INT	0.319599
Ale	INT	0.281189
Ale	INT	0.242889
Ale	INT	0.223301
Ale	INT	0.215977
Ale	INT	0.130812
Ale	INT	0.141032
Ale	INT	0.154829
Ale	INT	0.078351
Ale	INT	0.068472
Ale	INT	0.293647
Ale	INT	0.202711
Ale	INT	0.150741
Ale	INT	0.122296
Ale	INT	0.086527
Ale	INT	0.06745
Ale	INT	0.094703
Ale	INT	0.08278
Ale	INT	0.105672
Ale	INT	0.074604
Ale	INT	0.086357
Ale	INT	0.078254
Ale	INT	0.059615
Ale	INT	0.04374
Ale	INT	0.033725
Ale	INT	0.032703
Ale	INT	0.022483
Ale	INT	0.30557
Ale	INT	0.196218
Ale	INT	0.189065
Ale	INT	0.458788
Ale	INT	0.452642
Ale	INT	0.410425
Ale	INT	0.3829
Ale	INT	0.333456
Ale	INT	0.087549
Ale	INT	0.052461
Ale	INT	0.048032
Ale	INT	0.061318
Ale	INT	0.033725
Ale	INT	0.271845
Ale	INT	0.255493
Ale	INT	0.523981
Ale	INT	0.512767
Ale	INT	0.493531
Ale	INT	0.478996
Ale	INT	0.44204
Ale	INT	0.312726
Ale	INT	0.292444
Ale	INT	0.252997
Ale	INT	0.166583
Ale	INT	0.048034
Ale	INT	0.050078
Ale	INT	0.143078
Ale	INT	0.131836
Ale	INT	0.086869
Ale	INT	0.107309
Ale	INT	0.174249
Ale	INT	0.149211
Ale	INT	0.133881
Ale	INT	0.435472
Ale	INT	0.417043
Ale	INT	0.383434
Ale	INT	0.378607
Ale	INT	0.347546
Ale	INT	0.326215
Ale	INT	0.264692
Ale	INT	0.207802
Ale	INT	0.151253
Ale	INT	0.279105
Ale	INT	0.242339
Ale	INT	0.230847
Ale	INT	0.160215
Ale	INT	0.101176
Ale	INT	0.088117
Ale	INT	0.082525
Ale	INT	0.075335
Ale	INT	0.058253
Ale	INT	0.046602
Ale	INT	0.036791
Ale	INT	0.023165
Ale	INT	0.02044
Ale	INT	0.024528
Ale	INT	0.011242
Ale	INT	0.167047
Ale	INT	0.148565
Ale	INT	0.109181
Ale	INT	0.104763
Ale	INT	0.091977
Ale	INT	0.086789
Ale	INT	0.080006
Ale	INT	0.035973
Ale	INT	0.028615
Ale	INT	0.021121
Ale	INT	0.021121
Ale	INT	0.028615
Ale	INT	0.059956
Ale	INT	0.043434
Ale	INT	0.027934
Ale	INT	0.018396
Ale	INT	0.039857
Ale	INT	0.080429
Ale	INT	0.078521
Ale	INT	0.066706
Ale	INT	0.05355
Ale	INT	0.039856
Ale	INT	0.028614
Ale	INT	0.020438
Ale	INT	0.047009
Ale	INT	0.047009
Ale	INT	0.047009
Ale	INT	0.040877
Ale	INT	0.030657
Ale	INT	0.074093
Ale	INT	0.056938
Ale	INT	0.050757
Ale	INT	0.038834
Ale	INT	0.034235
Ale	INT	0.029295
Ale	INT	0.02146
Ale	INT	0.071246
Ale	INT	0.049212
Ale	INT	0.04684
Ale	INT	0.041064
Ale	INT	0.041064
Ale	INT	0.03168
Ale	INT	0.029636
Ale	INT	0.026278
Ale	INT	0.01635
Ale	INT	0.021665
Ale	INT	0.01584
Ale	INT	0.012263
Ale	INT	0.011241
Ale	INT	0.105945
Ale	INT	0.068813
Ale	INT	0.042923
Ale	INT	0.075626
Ale	INT	0.070516
Ale	INT	0.069496
Ale	INT	0.068474
Ale	INT	0.207316
Ale	INT	0.177416
Ale	INT	0.149209
Ale	INT	0.132177
Ale	INT	0.115485
Ale	INT	0.155341
Ale	INT	0.124
Ale	INT	0.003066
Ale	INT	0.333471
Ale	INT	0.299718
Ale	INT	0.262137
Ale	INT	0.187168
Ale	INT	0.176291
Ale	INT	0.126044
Ale	INT	0.01533
Ale	INT	0.128088
Ale	INT	0.054165
Ale	INT	0.203714
Ale	INT	0.013286
Ale	INT	0.23937
Ale	INT	0.139671
Ale	INT	0.062341
Ale	INT	0.081759
Ale	INT	0.076138
Ale	INT	0.070517
Ale	INT	0.022484
Ale	INT	0.068473
Ale	INT	0.340319
Ale	INT	0.308789
Ale	INT	0.24536
Ale	INT	0.23537
Ale	INT	0.172102
Ale	INT	0.108331
Ale	INT	0.093001
Ale	INT	0.084826
Ale	INT	0.178591
Ale	INT	0.14444
Ale	INT	0.117732
Ale	INT	0.104753
Ale	INT	0.091978
Ale	INT	0.068473
Ale	INT	0.095044
Ale	INT	0.214801
Ale	INT	0.174554
Ale	INT	0.151934
Ale	INT	0.132857
Ale	INT	0.121275
Ale	INT	0.09811
Ale	INT	0.089934
Ale	INT	0.138989
Ale	INT	0.126044
Ale	INT	0.101176
Ale	INT	0.162154
Ale	INT	0.10322
Ale	INT	0.407156
Ale	INT	0.386308
Ale	INT	0.340319
Ale	INT	0.316359
Ale	INT	0.259072
Ale	INT	0.171012
Ale	INT	0.130814
Ale	INT	0.271846
Ale	INT	0.234544
Ale	INT	0.191451
Ale	INT	0.155341
Ale	INT	0.260946
Ale	INT	0.222792
Ale	INT	0.024529
Ale	INT	0.469088
Ale	INT	0.248137
Ale	INT	0.152276
Ale	INT	0.135584
Ale	INT	0.126727
Ale	INT	0.512333
Ale	INT	0.492812
Ale	INT	0.473127
Ale	INT	0.47097
Ale	INT	0.47097
Ale	INT	0.459379
Ale	INT	0.397549
Ale	INT	0.355648
Ale	INT	0.169648
Ale	INT	0.404703
Ale	INT	0.330439
Ale	INT	0.247318
Ale	INT	0.274912
Ale	INT	0.410153
Ale	INT	0.39203
Ale	INT	0.363823
Ale	INT	0.301482
Ale	INT	0.216659
Ale	INT	0.24323
Ale	INT	0.213933
Ale	INT	0.020439
Ale	INT	0.351561
Ale	INT	0.468066
Ale	INT	0.422077
Ale	INT	0.38222
Ale	INT	0.327033
Ale	INT	0.417649
Ale	INT	0.370979
Ale	INT	0.462342
Ale	INT	0.450253
Ale	INT	0.36246
Ale	INT	0.262647
Ale	INT	0.360757
Ale	INT	0.3209
Ale	INT	0.039857
Ale	INT	0.4449
Ale	INT	0.436384
Ale	INT	0.517987
Ale	INT	0.490746
Ale	INT	0.465156
Ale	INT	0.435204
Ale	INT	0.407768
Ale	INT	0.367911
Ale	INT	0.300461
Ale	INT	0.356783
Ale	INT	0.302505
Ale	INT	0.267758
Ale	INT	0.236417
Ale	INT	0.225857
Ale	INT	0.316301
Ale	INT	0.299438
Ale	INT	0.257537
Ale	INT	0.429701
Ale	INT	0.412878
Ale	INT	0.307104
Ale	INT	0.249362
Ale	INT	0.066429
Ale	INT	0.277637
Ale	INT	0.236077
Ale	INT	0.19622
Ale	INT	0.182934
Ale	INT	0.215637
Ale	INT	0.368592
Ale	INT	0.20746
Ale	INT	0.387942
Ale	INT	0.371999
Ale	INT	0.254812
Ale	INT	0.201329
Ale	INT	0.384263
Ale	INT	0.557006
Ale	INT	0.399352
Ale	INT	0.381936
Ale	INT	0.374469
Ale	INT	0.324231
Ale	INT	0.316608
Ale	INT	0.277977
Ale	INT	0.246296
Ale	INT	0.132857
Ale	INT	0.040879
Ale	INT	0.271437
Ale	INT	0.17067
Ale	INT	0.162835
Ale	INT	0.162835
Ale	INT	0.254892
Ale	INT	0.21257
Ale	INT	0.154317
Ale	INT	0.127454
Ale	INT	0.096222
Ale	INT	0.086254
Ale	INT	0.077669
Ale	INT	0.076306
Ale	INT	0.03168
Ale	INT	0.064384
Ale	INT	0.060442
Ale	INT	0.056889
Ale	INT	0.046192
Ale	INT	0.037812
Ale	INT	0.033383
Ale	INT	0.018394
Ale	INT	0.29686
Ale	INT	0.262239
Ale	INT	0.065747
Ale	INT	0.052957
Ale	INT	0.049055
Ale	INT	0.029637
Ale	INT	0.039602
Ale	INT	0.031244
Ale	INT	0.022144
Ale	INT	0.019623
Ale	INT	0.019623
Ale	INT	0.019623
Ale	INT	0.019623
Ale	INT	0.089934
Ale	INT	0.063655
Ale	INT	0.048374
Ale	INT	0.026981
Ale	INT	0.008688
Ale	INT	0.006814
Ale	INT	0.001023
Ale	INT	0.182994
Ale	INT	0.147803
Ale	INT	0.076035
Ale	INT	0.064384
Ale	INT	0.054872
Ale	INT	0.054872
Ale	INT	0.049736
Ale	INT	0.040368
Ale	INT	0.034747
Ale	INT	0.03134
Ale	INT	0.025549
Ale	INT	0.03134
Ale	INT	0.020439
Ale	INT	0.011241
Ale	INT	0.054505
Ale	INT	0.044967
Ale	INT	0.387669
Ale	INT	0.213592
Ale	INT	0.018396
Ale	INT	0.554341
Ale	INT	0.535654
Ale	INT	0.474554
Ale	INT	0.442807
Ale	INT	0.409082
Ale	INT	0.267757
Ale	INT	0.04701
Ale	INT	0.025889
Ale	INT	0.015329
Ale	INT	0.149208
Ale	INT	0.092269
Ale	INT	0.058252
Ale	INT	0.034338
Ale	INT	0.029126
Ale	INT	0.020439
Ale	INT	0.013285
Ale	INT	0.436462
Ale	INT	0.396971
Ale	INT	0.14159
Ale	INT	0.129178
Ale	INT	0.112418
Ale	INT	0.10288
Ale	INT	0.071539
Ale	INT	0.091617
Ale	INT	0.072049
Ale	INT	0.060773
Ale	INT	0.053288
Ale	INT	0.053288
Ale	INT	0.050912
Ale	INT	0.040674
Ale	INT	0.034519
Ale	INT	0.024271
Ale	INT	0.018103
Ale	INT	0.013966
Ale	INT	0.013966
Ale	INT	0.009197
Ale	INT	0.007494
Ale	INT	0.001021
Ale	INT	0.04701
Ale	INT	0.154659
Ale	INT	0.129791
Ale	INT	0.083801
Ale	INT	0.053823
Ale	INT	0.040878
Ale	INT	0.516161
Ale	INT	0.471403
Ale	INT	0.208723
Ale	INT	0.19558
Ale	INT	0.143894
Ale	INT	0.053435
Ale	INT	0.048033
Ale	INT	0.041697
Ale	INT	0.032193
Ale	INT	0.017034
Ale	INT	0.006133
Ale	INT	0.040112
Ale	INT	0.030951
Ale	INT	0.027934
Ale	INT	0.027934
Ale	INT	0.025549
Ale	INT	0.01567
Ale	INT	0.011241
Ale	INT	0.094021
Ale	INT	0.058252
Ale	INT	0.039578
Ale	INT	0.038835
Ale	INT	0.024527
Ale	INT	0.038835
Ale	INT	0.038835
Ale	INT	0.034406
Ale	INT	0.022892
Ale	INT	0.01584
Ale	INT	0.010219
Ale	INT	0.010219
Ale	INT	0.394482
Ale	INT	0.576346
Ale	INT	0.497997
Ale	INT	0.367159
Ale	INT	0.325756
Ale	INT	0.288533
Ale	INT	0.263795
Ale	INT	0.218968
Ale	INT	0.191997
Ale	INT	0.160817
Ale	INT	0.135357
Ale	INT	0.117293
Ale	INT	0.098963
Ale	INT	0.078229
Ale	INT	0.078229
Ale	INT	0.053712
Ale	INT	0.053712
Ale	INT	0.048034
Ale	INT	0.047285
Ale	INT	0.044151
Ale	INT	0.041392
Ale	INT	0.040881
Ale	INT	0.024529
Ale	INT	0.034544
Ale	INT	0.030206
Ale	INT	0.027339
Ale	INT	0.024237
Ale	INT	0.018397
Ale	INT	0.013083
Ale	INT	0.010732
Ale	INT	0.00477
Ale	INT	0.00477
Ale	INT	0.062683
Ale	INT	0.039859
Ale	INT	0.077672
Ale	INT	0.022485
Ale	INT	0.107309
Ale	INT	0.182935
Ale	INT	0.197893
Ale	INT	0.140937
Ale	INT	0.140937
Ale	INT	0.12332
Ale	INT	0.104652
Ale	INT	0.084315
Ale	INT	0.08176
Ale	INT	0.033727
Ale	INT	0.069788
Ale	INT	0.061006
Ale	INT	0.057062
Ale	INT	0.054817
Ale	INT	0.045173
Ale	INT	0.040426
Ale	INT	0.029383
Ale	INT	0.024869
Ale	INT	0.020032
Ale	INT	0.018397
Ale	INT	0.011584
Ale	INT	0.010221
Ale	INT	0.016353
Ale	INT	0.295351
Ale	INT	0.486906
Ale	INT	0.464616
Ale	INT	0.403191
Ale	INT	0.378782
Ale	INT	0.370297
Ale	INT	0.301995
Ale	INT	0.197583
Ale	INT	0.081759
Ale	INT	0.22688
Ale	INT	0.360417
Ale	INT	0.176197
Ale	INT	0.129195
Ale	INT	0.116027
Ale	INT	0.110782
Ale	INT	0.110782
Ale	INT	0.103671
Ale	INT	0.096764
Ale	INT	0.095797
Ale	INT	0.09493
Ale	INT	0.084678
Ale	INT	0.082059
Ale	INT	0.072901
Ale	INT	0.056209
Ale	INT	0.078857
Ale	INT	0.078857
Ale	INT	0.077841
Ale	INT	0.074751
Ale	INT	0.070313
Ale	INT	0.070313
Ale	INT	0.066046
Ale	INT	0.066046
Ale	INT	0.066046
Ale	INT	0.066046
Ale	INT	0.059446
Ale	INT	0.059446
Ale	INT	0.054166
Ale	INT	0.054052
Ale	INT	0.054052
Ale	INT	0.048715
Ale	INT	0.048715
Ale	INT	0.044457
Ale	INT	0.043946
Ale	INT	0.020441
Ale	INT	0.044968
Ale	INT	0.06677
Ale	INT	0.057232
Ale	INT	0.06677
Ale	INT	0.066429
Ale	INT	0.069494
Ale	INT	0.037813
Ale	INT	0.051099
Ale	INT	0.051099
Ale	INT	0.044967
Ale	INT	0.068473
Ale	INT	0.074945
Ale	INT	0.074945
Ale	INT	0.053143
Ale	INT	0.116027
Ale	INT	0.121337
Ale	INT	0.086255
Ale	INT	0.061092
Ale	INT	0.032448
Ale	INT	0.025988
Ale	INT	0.024528
Ale	INT	0.02044
Ale	INT	0.017374
Ale	INT	0.012264
Ale	INT	0.007154
Ale	INT	0.346888
Ale	INT	0.239483
Ale	INT	0.171283
Ale	INT	0.164538
Ale	INT	0.163516
Ale	INT	0.157384
Ale	INT	0.09227
Ale	INT	0.072901
Ale	INT	0.039653
Ale	INT	0.033726
Ale	INT	0.035429
Ale	INT	0.028616
Ale	INT	0.451171
Ale	INT	0.409692
Ale	INT	0.372964
Ale	INT	0.271226
Ale	INT	0.220202
Ale	INT	0.206228
Ale	INT	0.19622
Ale	INT	0.189407
Ale	INT	0.172715
Ale	INT	0.033726
Ale	INT	0.188981
Ale	INT	0.166716
Ale	INT	0.155991
Ale	INT	0.149924
Ale	INT	0.092659
Ale	INT	0.086868
Ale	INT	0.091377
Ale	INT	0.084484
Ale	INT	0.060762
Ale	INT	0.052326
Ale	INT	0.038609
Ale	INT	0.030405
Ale	INT	0.025697
Ale	INT	0.012265
Ale	INT	0.011039
Ale	INT	0.005623
Ale	INT	0.002046
Ale	INT	0.001024
Ale	INT	0.016352
Ale	INT	0.013797
Ale	INT	0.013797
Ale	INT	0.009198
Ale	INT	0.143077
Ale	INT	0.241867
Ale	INT	0.205417
Ale	INT	0.032703
Ale	INT	0.020439
Ale	INT	0.324797
Ale	INT	0.277978
Ale	INT	0.276956
Ale	INT	0.211209
Ale	INT	0.18089
Ale	INT	0.209846
Ale	INT	0.188044
Ale	INT	0.197753
Ale	INT	0.082502
Ale	INT	0.053348
Ale	INT	0.051781
Ale	INT	0.043946
Ale	INT	0.034748
Ale	INT	0.029297
Ale	INT	0.020849
Ale	INT	0.020849
Ale	INT	0.019759
Ale	INT	0.019759
Ale	INT	0.244253
Ale	INT	0.241659
Ale	INT	0.222281
Ale	INT	0.209599
Ale	INT	0.208484
Ale	INT	0.203715
Ale	INT	0.193301
Ale	INT	0.181913
Ale	INT	0.181504
Ale	INT	0.167605
Ale	INT	0.159429
Ale	INT	0.157385
Ale	INT	0.196221
Ale	INT	0.384672
Ale	INT	0.337642
Ale	INT	0.21436
Ale	INT	0.195675
Ale	INT	0.179125
Ale	INT	0.08135
Ale	INT	0.069949
Ale	INT	0.060042
Ale	INT	0.0511
Ale	INT	0.039858
Ale	INT	0.028616
Ale	INT	0.011242
Ale	INT	0.032704
Ale	INT	0.031682
Ale	INT	0.125704
Ale	INT	0.096067
Ale	INT	0.096067
Ale	INT	0.039653
Ale	INT	0.035259
Ale	INT	0.022484
Ale	INT	0.031682
Ale	INT	0.31034
Ale	INT	0.293477
Ale	INT	0.237098
Ale	INT	0.137149
Ale	INT	0.044967
Ale	INT	0.037047
Ale	INT	0.037047
Ale	INT	0.037047
Ale	INT	0.029024
Ale	INT	0.025038
Ale	INT	0.02112
Ale	INT	0.011241
Ale	INT	0.278148
Ale	INT	0.182469
Ale	INT	0.097088
Ale	INT	0.031795
Ale	INT	0.029127
Ale	INT	0.025404
Ale	INT	0.025404
Ale	INT	0.023302
Ale	INT	0.018908
Ale	INT	0.018908
Ale	INT	0.018908
Ale	INT	0.567912
Ale	INT	0.563314
Ale	INT	0.55047
Ale	INT	0.54731
Ale	INT	0.54164
Ale	INT	0.532253
Ale	INT	0.517997
Ale	INT	0.497262
Ale	INT	0.493712
Ale	INT	0.470642
Ale	INT	0.467593
Ale	INT	0.377388
Ale	INT	0.36832
Ale	INT	0.290241
Ale	INT	0.276615
Ale	INT	0.254677
Ale	INT	0.19622
Ale	INT	0.137967
Ale	INT	0.165561
Ale	INT	0.32567
Ale	INT	0.25345
Ale	INT	0.089934
Ale	INT	0.191314
Ale	INT	0.083802
Ale	INT	0.049055
Ale	INT	0.040879
Ale	INT	0.040879
Ale	INT	0.038835
Ale	INT	0.048033
Ale	INT	0.022484
Ale	INT	0.01533
Ale	INT	0.460212
Ale	INT	0.44842
Ale	INT	0.415149
Ale	INT	0.368422
Ale	INT	0.355647
Ale	INT	0.266735
Ale	INT	0.362188
Ale	INT	0.253961
Ale	INT	0.230967
Ale	INT	0.176802
Ale	INT	0.440812
Ale	INT	0.394482
Ale	INT	0.254982
Ale	INT	0.165559
Ale	INT	0.12979
Ale	INT	0.270823
Ale	INT	0.214615
Ale	INT	0.183956
Ale	INT	0.456762
Ale	INT	0.437044
Ale	INT	0.401912
Ale	INT	0.401912
Ale	INT	0.367328
Ale	INT	0.124341
Ale	INT	0.099473
Ale	INT	0.083803
Ale	INT	0.096066
Ale	INT	0.075626
Ale	INT	0.340783
Ale	INT	0.316132
Ale	INT	0.265715
Ale	INT	0.236078
Ale	INT	0.203033
Ale	INT	0.128769
Ale	INT	0.293921
Ale	INT	0.183956
Ale	INT	0.181912
Ale	INT	0.073583
Ale	INT	0.375927
Ale	INT	0.367667
Ale	INT	0.350623
Ale	INT	0.350623
Ale	INT	0.309381
Ale	INT	0.200081
Ale	INT	0.134902
Ale	INT	0.096748
Ale	INT	0.079715
Ale	INT	0.067451
Ale	INT	0.011242
Ale	INT	0.011242
Ale	INT	0.066429
Ale	INT	0.064386
Ale	INT	0.278319
Ale	INT	0.197753
Ale	INT	0.135583
Ale	INT	0.102198
Ale	INT	0.124682
Ale	INT	0.337897
Ale	INT	0.327746
Ale	INT	0.324264
Ale	INT	0.235347
Ale	INT	0.211085
Ale	INT	0.132403
Ale	INT	0.132403
Ale	INT	0.105702
Ale	INT	0.074264
Ale	INT	0.064385
Ale	INT	0.103731
Ale	INT	0.089934
Ale	INT	0.027594
Ale	INT	0.124682
Ale	INT	0.115143
Ale	INT	0.08789
Ale	INT	0.045088
Ale	INT	0.041391
Ale	INT	0.028105
Ale	INT	0.022484
Ale	INT	0.019077
Ale	INT	0.011242
Ale	INT	0.012264
Ale	INT	0.007495
Ale	INT	0.004088
Ale	INT	0.032193
Ale	INT	0.030076
Ale	INT	0.030076
Ale	INT	0.030076
Ale	INT	0.028616
Ale	INT	0.027935
Ale	INT	0.022484
Ale	INT	0.316302
Ale	INT	0.307729
Ale	INT	0.288539
Ale	INT	0.279001
Ale	INT	0.271847
Ale	INT	0.155342
Ale	INT	0.118551
Ale	INT	0.288879
Ale	INT	-1.11022e-16
Ale	INT	0.062
Ale	INT	0.062
Ale	INT	0.321235
Ale	INT	0.289152
Ale	INT	0.281366
Ale	INT	0.229946
Ale	INT	0.19077
Ale	INT	0.085847
Ale	INT	0.11831
Ale	INT	0.054677
Ale	INT	0.048647
Ale	INT	0.046428
Ale	INT	0.038325
Ale	INT	0.037535
Ale	INT	0.033113
Ale	INT	0.029525
Ale	INT	0.027449
Ale	INT	0.025892
Ale	INT	0.018806
Ale	INT	0.018806
Ale	INT	0.018806
Ale	INT	0.003068
Ale	INT	0.002045
Ale	INT	0.046428
Ale	INT	0.240915
Ale	INT	0.184979
Ale	INT	0.164795
Ale	INT	0.150573
Ale	INT	0.122639
Ale	INT	0.102199
Ale	INT	0.086869
Ale	INT	0.075628
Ale	INT	0.019419
Ale	INT	0.089935
Ale	INT	0.154524
Ale	INT	0.041902
Ale	INT	0.01499
Ale	INT	0.009199
Ale	INT	0.061933
Ale	INT	0.041335
Ale	INT	0.036282
Ale	INT	0.034749
Ale	INT	0.02487
Ale	INT	0.017171
Ale	INT	0.015331
Ale	INT	0.011584
Ale	INT	0.006133
Ale	INT	0.151253
Ale	INT	0.064726
Ale	INT	0.049056
Ale	INT	0.367667
Ale	INT	0.352174
Ale	INT	0.329077
Ale	INT	0.27108
Ale	INT	0.223084
Ale	INT	0.195812
Ale	INT	0.156364
Ale	INT	0.108331
Ale	INT	0.093001
Ale	INT	0.073584
Ale	INT	0.322605
Ale	INT	0.322605
Ale	INT	0.312215
Ale	INT	0.151935
Ale	INT	0.07154
Ale	INT	0.35667
Ale	INT	0.411652
Ale	INT	0.376273
Ale	INT	0.374452
Ale	INT	0.295919
Ale	INT	0.20971
Ale	INT	0.178335
Ale	INT	0.133879
Ale	INT	0.100154
Ale	INT	0.16045
Ale	INT	0.104923
Ale	INT	0.094022
Ale	INT	0.33112
Ale	INT	0.291518
Ale	INT	0.265713
Ale	INT	0.136263
Ale	INT	0.113439
Ale	INT	0.227389
Ale	INT	0.173735
Ale	INT	0.118548
Ale	INT	0.203884
Ale	INT	0.184637
Ale	INT	-1.11022e-16
Ale	INT	0.171692
Ale	INT	0.058983
Ale	INT	0.05144
Ale	INT	0.033113
Ale	INT	0.021462
Ale	INT	0.018396
Ale	INT	0.006132
Ale	INT	0.393716
Ale	INT	0.351559
Ale	INT	0.351559
Ale	INT	0.326623
Ale	INT	0.318856
Ale	INT	0.172713
Ale	INT	0.009197
Ale	INT	0.510811
Ale	INT	0.483248
Ale	INT	0.37813
Ale	INT	0.28697
Ale	INT	0.25907
Ale	INT	0.222109
Ale	INT	0.051098
Ale	INT	0.043944
Ale	INT	0.025986
Ale	INT	0.023504
Ale	INT	0.018803
Ale	INT	0.014306
Ale	INT	0.012943
Ale	INT	0.00613
Ale	INT	0.427308
Ale	INT	0.395615
Ale	INT	0.379494
Ale	INT	0.368593
Ale	INT	0.336309
Ale	INT	0.336309
Ale	INT	0.336309
Ale	INT	0.249362
Ale	INT	0.236076
Ale	INT	0.184978
Ale	INT	0.218703
Ale	INT	0.162494
Ale	INT	0.275934
Ale	INT	0.186
Ale	INT	0.08244
Ale	INT	0.068473
Ale	INT	0.176802
Ale	INT	0.196901
Ale	INT	0.143077
Ale	INT	0.3553
Ale	INT	0.344175
Ale	INT	0.337398
Ale	INT	0.316546
Ale	INT	0.309318
Ale	INT	0.292577
Ale	INT	0.247999
Ale	INT	0.215125
Ale	INT	0.154658
Ale	INT	0.107306
Ale	INT	0.16837
Ale	INT	0.146483
Ale	INT	0.042923
Ale	INT	0.101788
Ale	INT	0.101788
Ale	INT	0.089252
Ale	INT	0.086867
Ale	INT	0.151252
Ale	INT	0.304038
Ale	INT	0.258706
Ale	INT	0.16556
Ale	INT	0.123659
Ale	INT	0.098791
Ale	INT	0.001022
Ale	INT	0.117527
Ale	INT	0.262443
Ale	INT	0.174246
Ale	INT	0.1349
Ale	INT	0.074603
Ale	INT	0.22756
Ale	INT	0.137967
Ale	INT	0.216276
Ale	INT	0.162349
Ale	INT	0.107308
Ale	INT	0.118959
Ale	INT	0.103561
Ale	INT	0.087891
Ale	INT	0.082781
Ale	INT	0.174418
Ale	INT	0.124682
Ale	INT	0.031682
Ale	INT	0.084825
Ale	INT	0.059276
Ale	INT	0.038155
Ale	INT	0.027595
Ale	INT	0.005111
Ale	INT	0.334186
Ale	INT	0.527923
Ale	INT	0.505725
Ale	INT	0.496374
Ale	INT	0.474796
Ale	INT	0.454098
Ale	INT	0.396369
Ale	INT	0.373634
Ale	INT	0.345427
Ale	INT	0.245273
Ale	INT	0.334186
Ale	INT	0.319112
Ale	INT	0.297599
Ale	INT	0.267246
Ale	INT	0.15534
Ale	INT	0.127747
Ale	INT	0.168285
Ale	INT	0.16045
Ale	INT	0.359736
Ale	INT	0.319368
Ale	INT	0.274571
Ale	INT	0.264692
Ale	INT	0.421872
Ale	INT	0.386098
Ale	INT	0.334975
Ale	INT	0.315587
Ale	INT	0.282066
Ale	INT	0.182679
Ale	INT	0.162933
Ale	INT	0.154319
Ale	INT	0.119776
Ale	INT	0.114973
Ale	INT	0.096066
Ale	INT	0.101176
Ale	INT	0.124682
Ale	INT	0.098111
Ale	INT	0.064897
Ale	INT	0.054166
Ale	INT	0.012265
Ale	INT	0.105264
Ale	INT	0.072937
Ale	INT	0.062779
Ale	INT	0.052121
Ale	INT	0.047011
Ale	INT	0.029297
Ale	INT	0.022484
Ale	INT	0.039857
Ale	INT	0.053654
Ale	INT	0.052851
Ale	INT	0.050588
Ale	INT	0.032703
Ale	INT	0.020439
Ale	INT	0.034747
Ale	INT	0.034747
Ale	INT	0.043741
Ale	INT	0.03577
Ale	INT	0.032023
Ale	INT	0.02555
Ale	INT	0.35667
Ale	INT	0.156363
Ale	INT	0.031682
Ale	INT	0.491619
Ale	INT	0.415851
Ale	INT	0.401144
Ale	INT	0.346449
Ale	INT	0.336289
Ale	INT	0.31198
Ale	INT	0.305365
Ale	INT	0.232782
Ale	INT	0.193765
Ale	INT	0.151762
Ale	INT	0.135581
Ale	INT	0.122636
Ale	INT	0.199795
Ale	INT	0.151251
Ale	INT	0.108328
Ale	INT	0.197921
Ale	INT	0.188723
Ale	INT	0.131833
Ale	INT	0.164196
Ale	INT	0.12468
Ale	INT	0.294328
Ale	INT	0.207801
Ale	INT	0.164333
Ale	INT	0.144439
Ale	INT	0.129791
Ale	INT	0.107307
Ale	INT	0.352241
Ale	INT	0.147165
Ale	INT	0.399252
Ale	INT	0.386307
Ale	INT	0.355648
Ale	INT	0.247318
Ale	INT	0.269802
Ale	INT	0.431501
Ale	INT	0.35948
Ale	INT	0.35948
Ale	INT	0.314087
Ale	INT	0.209709
Ale	INT	0.184977
Ale	INT	0.142054
Ale	INT	0.152274
Ale	INT	0.480022
Ale	INT	0.46001
Ale	INT	0.430991
Ale	INT	0.424345
Ale	INT	0.395143
Ale	INT	0.278371
Ale	INT	0.242755
Ale	INT	0.242755
Ale	INT	0.214615
Ale	INT	0.117527
Ale	INT	0.147369
Ale	INT	0.117073
Ale	INT	0.117073
Ale	INT	0.098791
Ale	INT	0.071538
Ale	INT	0.073582
Ale	INT	0.067246
Ale	INT	0.066769
Ale	INT	0.057231
Ale	INT	0.055698
Ale	INT	0.040198
Ale	INT	0.03066
Ale	INT	0.033214
Ale	INT	0.018395
Ale	INT	0.011241
Ale	INT	0.062851
Ale	INT	0.05212
Ale	INT	0.051098
Ale	INT	0.068472
Ale	INT	0.164743
Ale	INT	0.131244
Ale	INT	0.094023
Ale	INT	0.08083
Ale	INT	0.075627
Ale	INT	0.075627
Ale	INT	0.05902
Ale	INT	0.047596
Ale	INT	0.043333
Ale	INT	0.03066
Ale	INT	0.027935
Ale	INT	0.012265
Ale	INT	0.036792
Ale	INT	0.058595
Ale	INT	0.049057
Ale	INT	0.041903
Ale	INT	0.04565
Ale	INT	0.026573
Ale	INT	0.021462
Ale	INT	0.100154
Ale	INT	0.086664
Ale	INT	0.086664
Ale	INT	0.074605
Ale	INT	0.036792
Ale	INT	0.076138
Ale	INT	0.070176
Ale	INT	0.056209
Ale	INT	0.170058
Ale	INT	0.059957
Ale	INT	0.032704
Ale	INT	0.030952
Ale	INT	0.016352
Ale	INT	0.013899
Ale	INT	0.003577
Ale	INT	0.003577
Ale	INT	0.003066
Ale	INT	0.31804
Ale	INT	0.292542
Ale	INT	0.260605
Ale	INT	0.074265
Ale	INT	0.051658
Ale	INT	0.050896
Ale	INT	0.042697
Ale	INT	0.042697
Ale	INT	0.02521
Ale	INT	0.013287
Ale	INT	0.027594
Ale	INT	0.032193
Ale	INT	0.026572
Ale	INT	0.01533
Ale	INT	0.011243
Ale	INT	0.268781
Ale	INT	0.168627
Ale	INT	0.115144
Ale	INT	0.093001
Ale	INT	0.373651
Ale	INT	0.364619
Ale	INT	0.32054
Ale	INT	0.296373
Ale	INT	0.278999
Ale	INT	0.138989
Ale	INT	0.130813
Ale	INT	0.27406
Ale	INT	0.248681
Ale	INT	0.01533
Ale	INT	0.154432
Ale	INT	0.154432
Ale	INT	0.130813
Ale	INT	0.060297
Ale	INT	0.116097
Ale	INT	0.106286
Ale	INT	0.08789
Ale	INT	0.079714
Ale	INT	0.291264
Ale	INT	0.225176
Ale	INT	0.212163
Ale	INT	0.175781
Ale	INT	0.15466
Ale	INT	0.135924
Ale	INT	0.227901
Ale	INT	0.381848
Ale	INT	0.365187
Ale	INT	0.318857
Ale	INT	0.207802
Ale	INT	0.102198
Ale	INT	0.174554
Ale	INT	0.153808
Ale	INT	0.138989
Ale	INT	0.033726
Ale	INT	0.35156
Ale	INT	0.416091
Ale	INT	0.406236
Ale	INT	0.371708
Ale	INT	0.331121
Ale	INT	0.158203
Ale	INT	0.143078
Ale	INT	0.143078
Ale	INT	0.143078
Ale	INT	0.314769
Ale	INT	0.269121
Ale	INT	0.182934
Ale	INT	0.176462
Ale	INT	0.011243
Ale	INT	0.487597
Ale	INT	0.335209
Ale	INT	0.1933
Ale	INT	0.171182
Ale	INT	0.151935
Ale	INT	0.13388
Ale	INT	0.087209
Ale	INT	0.061319
Ale	INT	0.513073
Ale	INT	0.512051
Ale	INT	0.498316
Ale	INT	0.48188
Ale	INT	0.479526
Ale	INT	0.462615
Ale	INT	0.431274
Ale	INT	0.431274
Ale	INT	0.155341
Ale	INT	0.072561
Ale	INT	0.346961
Ale	INT	0.297191
Ale	INT	0.249363
Ale	INT	0.177825
Ale	INT	0.12877
Ale	INT	0.286153
Ale	INT	0.262648
Ale	INT	0.425143
Ale	INT	0.252088
Ale	INT	0.209506
Ale	INT	0.254814
Ale	INT	0.081759
Ale	INT	0.443742
Ale	INT	0.429485
Ale	INT	0.396526
Ale	INT	0.153296
Ale	INT	0.109351
Ale	INT	0.323455
Ale	INT	0.292285
Ale	INT	0.100154
Ale	INT	0.388351
Ale	INT	0.464318
Ale	INT	0.394074
Ale	INT	0.308637
Ale	INT	0.118549
Ale	INT	0.096066
Ale	INT	0.480056
Ale	INT	0.457845
Ale	INT	0.410677
Ale	INT	0.401636
Ale	INT	0.314257
Ale	INT	0.271845
Ale	INT	0.23812
Ale	INT	0.171691
Ale	INT	0.381927
Ale	INT	0.26367
Ale	INT	0.138308
Ale	INT	0.116506
Ale	INT	0.234373
Ale	INT	0.17067
Ale	INT	0.448689
Ale	INT	0.447626
Ale	INT	0.380048
Ale	INT	0.380048
Ale	INT	0.353604
Ale	INT	0.32567
Ale	INT	0.184978
Ale	INT	0.276615
Ale	INT	0.238632
Ale	INT	0.193495
Ale	INT	0.152275
Ale	INT	0.211549
Ale	INT	0.277978
Ale	INT	0.210119
Ale	INT	0.178336
Ale	INT	0.168968
Ale	INT	0.155342
Ale	INT	0.297055
Ale	INT	0.156363
Ale	INT	0.378923
Ale	INT	0.36178
Ale	INT	0.34645
Ale	INT	0.318113
Ale	INT	0.273072
Ale	INT	0.209164
Ale	INT	0.162494
Ale	INT	0.162932
Ale	INT	0.141714
Ale	INT	0.105264
Ale	INT	0.120593
Ale	INT	0.090615
Ale	INT	0.074604
Ale	INT	0.33807
Ale	INT	0.257538
Ale	INT	0.251406
Ale	INT	0.002044
Ale	INT	0.307469
Ale	INT	0.257538
Ale	INT	0.219929
Ale	INT	0.208994
Ale	INT	0.158747
Ale	INT	0.038835
Ale	INT	0.07767
Ale	INT	0.218411
Ale	INT	0.178505
Ale	INT	0.120593
Ale	INT	0.11395
Ale	INT	0.11395
Ale	INT	0.11395
Ale	INT	0.407655
Ale	INT	0.390395
Ale	INT	0.322316
Ale	INT	0.296169
Ale	INT	0.273306
Ale	INT	0.240505
Ale	INT	0.21734
Ale	INT	0.172714
Ale	INT	0.196219
Ale	INT	0.033725
Ale	INT	0.198945
Ale	INT	0.17578
Ale	INT	0.216659
Ale	INT	0.208483
Ale	INT	0.379861
Ale	INT	0.334754
Ale	INT	0.273208
Ale	INT	0.226061
Ale	INT	0.202351
Ale	INT	-1.11022e-16
Ale	INT	0.009198
Ale	INT	0.212571
Ale	INT	0.146143
Ale	INT	0.260604
Ale	INT	0.16556
Ale	INT	0.16556
Ale	INT	0.559299
Ale	INT	0.525237
Ale	INT	0.507891
Ale	INT	0.468856
Ale	INT	0.455801
Ale	INT	0.267757
Ale	INT	0.226148
Ale	INT	0.206438
Ale	INT	0.198998
Ale	INT	0.190975
Ale	INT	0.183954
Ale	INT	0.176005
Ale	INT	0.141031
Ale	INT	0.167091
Ale	INT	0.167091
Ale	INT	0.163173
Ale	INT	0.156155
Ale	INT	0.151761
Ale	INT	0.142393
Ale	INT	0.056206
Ale	INT	0.15284
Ale	INT	0.149717
Ale	INT	0.147162
Ale	INT	0.143892
Ale	INT	0.126723
Ale	INT	0.143892
Ale	INT	0.14103
Ale	INT	0.131832
Ale	INT	0.183954
Ale	INT	0.163514
Ale	INT	0.051097
Ale	INT	0.198998
Ale	INT	0.176801
Ale	INT	0.234032
Ale	INT	0.431274
Ale	INT	0.497525
Ale	INT	0.447687
Ale	INT	0.282065
Ale	INT	0.166189
Ale	INT	0.122807
Ale	INT	0.054815
Ale	INT	0.022483
Ale	INT	0.021802
Ale	INT	0.020439
Ale	INT	0.020439
Ale	INT	0.018054
Ale	INT	0.017577
Ale	INT	0.013285
Ale	INT	0.008856
Ale	INT	0.008856
Ale	INT	0.098109
Ale	INT	0.06515
Ale	INT	0.045258
Ale	INT	0.038834
Ale	INT	0.029432
Ale	INT	0.014307
Ale	INT	0.008175
Ale	INT	0.006131
Ale	INT	0.061504
Ale	INT	0.049872
Ale	INT	0.049054
Ale	INT	0.043178
Ale	INT	0.028615
Ale	INT	0.028274
Ale	INT	0.024118
Ale	INT	0.017373
Ale	INT	0.0109
Ale	INT	0.0109
Ale	INT	0.497525
Ale	INT	0.470219
Ale	INT	0.438334
Ale	INT	0.398161
Ale	INT	0.388577
Ale	INT	0.386306
Ale	INT	0.032021
Ale	INT	0.020439
Ale	INT	0.197445
Ale	INT	0.079202
Ale	INT	0.019757
Ale	INT	0.019757
Ale	INT	0.214274
Ale	INT	0.084619
Ale	INT	0.069494
Ale	INT	0.055442
Ale	INT	0.044091
Ale	INT	0.034407
Ale	INT	0.028207
Ale	INT	0.022484
Ale	INT	0.017715
Ale	INT	0.017715
Ale	INT	0.071538
Ale	INT	0.44926
Ale	INT	0.119911
Ale	INT	0.076903
Ale	INT	0.06453
Ale	INT	0.047692
Ale	INT	0.032703
Ale	INT	0.025549
Ale	INT	0.020439
Ale	INT	0.016351
Ale	INT	0.061318
Ale	INT	0.044558
Ale	INT	0.03628
Ale	INT	0.032703
Ale	INT	0.029637
Ale	INT	0.123046
Ale	INT	0.104753
Ale	INT	0.085846
Ale	INT	0.062341
Ale	INT	0.567912
Ale	INT	0.558301
Ale	INT	0.510987
Ale	INT	0.173735
Ale	INT	0.33887
Ale	INT	0.33393
Ale	INT	0.298871
Ale	INT	0.256005
Ale	INT	0.226587
Ale	INT	0.204055
Ale	INT	0.171692
Ale	INT	0.141033
Ale	INT	0.099473
Ale	INT	0.088913
Ale	INT	0.146872
Ale	INT	0.126316
Ale	INT	0.108329
Ale	INT	0.074263
Ale	INT	0.06745
Ale	INT	0.127746
Ale	INT	0.273123
Ale	INT	0.252769
Ale	INT	0.184978
Ale	INT	0.14972
Ale	INT	0.140352
Ale	INT	0.138989
Ale	INT	0.176802
Ale	INT	0.143332
Ale	INT	0.077086
Ale	INT	0.073582
Ale	INT	0.039652
Ale	INT	0.038834
Ale	INT	0.03134
Ale	INT	0.015329
Ale	INT	0.54611
Ale	INT	0.508417
Ale	INT	0.459685
Ale	INT	0.452188
Ale	INT	0.384672
Ale	INT	0.238608
Ale	INT	0.182405
Ale	INT	0.18089
Ale	INT	0.157528
Ale	INT	0.136996
Ale	INT	0.136996
Ale	INT	0.12853
Ale	INT	0.12573
Ale	INT	0.115306
Ale	INT	0.115306
Ale	INT	0.115306
Ale	INT	0.115306
Ale	INT	0.115306
Ale	INT	0.113439
Ale	INT	0.110373
Ale	INT	0.105714
Ale	INT	0.099116
Ale	INT	0.094765
Ale	INT	0.093047
Ale	INT	0.093047
Ale	INT	0.08471
Ale	INT	0.08471
Ale	INT	0.082269
Ale	INT	0.082269
Ale	INT	0.082269
Ale	INT	0.082269
Ale	INT	0.082269
Ale	INT	0.07767
Ale	INT	0.078086
Ale	INT	0.077205
Ale	INT	0.075382
Ale	INT	0.074944
Ale	INT	0.074944
Ale	INT	0.075382
Ale	INT	0.070345
Ale	INT	0.070345
Ale	INT	0.068063
Ale	INT	0.066314
Ale	INT	0.05987
Ale	INT	0.05723
Ale	INT	0.05723
Ale	INT	0.055066
Ale	INT	0.055066
Ale	INT	0.054018
Ale	INT	0.053456
Ale	INT	0.050076
Ale	INT	0.049239
Ale	INT	0.049053
Ale	INT	0.046555
Ale	INT	0.035512
Ale	INT	0.034746
Ale	INT	0.033928
Ale	INT	0.029295
Ale	INT	0.029295
Ale	INT	0.03168
Ale	INT	0.027592
Ale	INT	0.05212
Ale	INT	0.055867
Ale	INT	0.051098
Ale	INT	0.050076
Ale	INT	0.05987
Ale	INT	0.066314
Ale	INT	0.063362
Ale	INT	0.063362
Ale	INT	0.063362
Ale	INT	0.069493
Ale	INT	0.069493
Ale	INT	0.066086
Ale	INT	0.042921
Ale	INT	0.075382
Ale	INT	0.064384
Ale	INT	0.066428
Ale	INT	0.078086
Ale	INT	0.078086
Ale	INT	0.078086
Ale	INT	0.068472
Ale	INT	0.078086
Ale	INT	0.059955
Ale	INT	0.053142
Ale	INT	0.071538
Ale	INT	0.059274
Ale	INT	0.08471
[truncated: 60,630 more rows]

## Sheet: Fig 3c
Fig 3c. Expression Heatmap
	Shoot	Radicle	Leaf	Roots	Flower	Early Pod	Late Pod
BAHD1	3	4.4	0.5	0.1	0.2	0.7	2.8
BAHD2	71.3	31.7	6.4	0.3	5.4	0.4	0.8
LsBOS/BAHD3	454.1	350.4	462	501.3	492.9	573.1	689
BAHD4	0	0	3.8	0.1	0.1	0.6	2.6
BAHD5	1.5	1.9	0.9	1.8	1.1	1.7	0.9
BAHD6	0.3	22.8	0	39.4	0	0	0
BAHD7	0	0	1.7	0.2	6.5	13.5	82.5
BAHD8	0.6	2.7	0.2	3	0.6	0.9	1
BAHD9	44.4	6.3	34.7	3.4	23.4	49.7	33.3
LsAAE3	213.4	163.7	84.3	205.1	436.3	396	416.4
LsCAS	26.7	33.2	55.5	29.3	19.4	9.9	13.1
LsCS1 (ctg2511)	1.9	6.9	24.8	0.1	17.9	1.7	1.8
LsCS2 (ctg707)	94.2	71.8	147.7	102.7	109.5	116.4	120
LsOxOx	7.4	4.4	0.4	2.3	4	9.7	5.6
SbnB-like	1.1	0.9	2.5	0.8	2	3.3	3.2

## Sheet: Fig 3d
Fig 3d. ODAP LCMS traces of heterologous expression experiments.
beta-L-ODAP standard			N. benthamiana + LsBOS			N. benthamiana + LsBOS +L-DAP
min	Intensity		min	Intensity		min	Intensity
2	0		2	0		2	0
2.46512	3508.25		2.00257	207.254		2.00676	458.288
2.47025	3508.25		2.0077	160.622		2.01188	458.288
2.47538	3508.25		2.01283	113.99		2.01701	458.288
2.48051	5837.53		2.04661	766.839		2.05291	458.288
2.48564	10496.1		2.04618	300.518		2.05804	458.288
2.49119	19036.8		2.0449	113.99		2.1042	458.288
2.49589	36118.2		2.04875	1326.42		2.10805	458.288
2.49461	22142.5		2.05132	1699.48		2.12728	458.288
2.49889	54752.4		2.05132	1000		2.13241	458.288
2.50145	82703.7		2.05388	1326.42		2.17601	458.288
2.50401	147924		2.05388	626.943		2.18114	924.34
2.50359	124631		2.05645	1606.22		2.18627	1390.39
2.50359	105996		2.05687	953.368		2.19909	458.288
2.50615	231778		2.05901	440.414		2.20422	458.288
2.50615	213143		2.06029	1512.95		2.20934	458.288
2.50615	194509		2.06029	1139.9		2.23243	458.288
2.50615	175875		2.06158	673.575		2.23755	458.288
2.50487	87362.3		2.06158	160.622		2.2414	458.288
2.50914	324949		2.06671	113.99		2.27858	458.288
2.50872	301656		2.07184	113.99		2.28371	458.288
2.50872	283022		2.07697	113.99		2.28884	458.288
2.50872	264388		2.10263	113.99		2.29397	458.288
2.50872	248082		2.10776	113.99		2.29782	458.288
2.50743	161899		2.13641	393.782		2.30423	458.288
2.51128	427437		2.1347	113.99		2.30936	458.288
2.51128	408803		2.13855	953.368		2.3132	458.288
2.51128	390168		2.14154	1326.42		2.32218	458.288
2.51128	371534		2.14112	720.207		2.32731	458.288
2.51128	352900		2.14368	393.782		2.40168	458.288
2.51385	539242		2.14368	113.99		2.40681	458.288
2.51385	520608		2.14497	1512.95		2.41963	458.288
2.51385	501974		2.14497	1139.9		2.42476	458.288
2.51385	483340		2.14625	766.839		2.42989	458.288
2.51385	464706		2.14881	393.782		2.4504	924.34
2.51385	448400		2.14881	113.99		2.45553	1856.45
2.51256	338924		2.15138	766.839		2.46066	1390.39
2.51641	967830		2.15266	393.782		2.46579	458.288
2.51641	949196		2.15266	113.99		2.47134	3254.6
2.51641	930561		2.16207	238.342		2.46963	458.288
2.51641	911927		2.16677	300.518		2.47647	5429.52
2.51641	893293		2.16549	113.99		2.48117	10711.5
2.51641	874659		2.17704	207.254		2.48117	7449.08
2.51641	856024		2.18217	160.622		2.47989	4186.71
2.51641	837390		2.22835	207.254		2.48374	14439.9
2.51641	818756		2.23348	160.622		2.4863	18168.3
2.51641	800122		2.2771	113.99		2.48502	11643.5
2.51513	781487		2.27967	393.782		2.48929	22207.4
2.51513	762853		2.28266	766.839		2.49186	38674.6
2.51513	744219		2.28095	113.99		2.49143	34014.1
2.51513	725585		2.28736	1139.9		2.49143	30285.7
2.51513	706950		2.28608	860.104		2.49143	26557.2
2.51513	688316		2.2925	1139.9		2.494	55452.5
2.51513	669682		2.2925	766.839		2.494	51724.1
2.51513	651048		2.2925	393.782		2.494	47995.7
2.51513	632414		2.2925	113.99		2.494	44267.2
2.51513	613779		2.29805	393.782		2.49271	22828.8
2.51513	595145		2.29634	113.99		2.49656	85279.9
2.51513	576511		2.30062	1326.42		2.49656	81551.5
2.51513	557877		2.30019	860.104		2.49656	77823
2.51898	1172806		2.30276	393.782		2.49656	74094.6
2.51898	1154172		2.30276	113.99		2.49656	70366.2
2.51898	1135538		2.30532	1512.95		2.49656	66637.8
2.51898	1116904		2.30532	1139.9		2.49656	62909.3
2.51898	1098269		2.30532	766.839		2.49656	59180.9
2.51898	1079635		2.30789	393.782		2.49528	41470.9
2.51898	1061001		2.30789	113.99		2.49912	144935
2.51898	1042367		2.31302	300.518		2.49912	141206
2.51898	1023732		2.31174	113.99		2.49912	137478
2.51898	1005098		2.31815	113.99		2.49912	133749
2.51769	986464		2.32072	393.782		2.49912	130021
2.52197	1489588		2.32328	113.99		2.49912	126292
2.52154	1466295		2.32585	300.518		2.49912	122564
2.52154	1447661		2.33098	160.622		2.49912	118836
2.52154	1429027		2.33611	393.782		2.49912	115107
2.52154	1410393		2.33611	113.99		2.49912	111379
2.52154	1391758		2.34167	393.782		2.49912	107650
2.52154	1373124		2.33996	113.99		2.49912	103922
2.52154	1354490		2.34509	580.311		2.49912	100194
2.52154	1335856		2.34638	207.254		2.49912	96465.1
2.52154	1317222		2.35151	580.311		2.49912	92736.7
2.52154	1298587		2.35023	207.254		2.49912	89474.4
2.52154	1279953		2.35407	953.368		2.50169	212046
2.52154	1261319		2.35664	580.311		2.50169	208318
2.52154	1242685		2.35664	207.254		2.50169	204589
2.52154	1224050		2.35792	953.368		2.50169	200861
2.52154	1207745		2.37203	160.622		2.50169	197132
2.52026	1191440		2.37717	207.254		2.50169	193404
2.52453	1983395		2.3823	113.99		2.50169	189676
2.5241	1960103		2.38743	207.254		2.50169	185947
2.5241	1941468		2.39256	207.254		2.50169	182219
2.5241	1922834		2.39513	580.311		2.50169	178490
2.5241	1904200		2.39769	207.254		2.50169	174762
2.5241	1885566		2.40068	580.311		2.50169	171034
2.5241	1866931		2.40282	160.622		2.50169	167305
2.5241	1848297		2.40539	953.368		2.50169	163577
2.5241	1829663		2.40539	580.311		2.50169	159848
2.5241	1811029		2.40795	207.254		2.50169	156120
2.5241	1792394		2.40924	580.311		2.50169	152858
2.5241	1773760		2.42378	580.311		2.50041	148663
2.5241	1755126		2.42335	160.622		2.50425	275429
2.5241	1736492		2.42848	953.368		2.50425	271701
2.5241	1717858		2.43361	953.368		2.50425	267972
2.5241	1699223		2.43361	580.311		2.50425	264244
2.5241	1680589		2.43661	238.342		2.50425	260516
2.5241	1661955		2.44131	393.782		2.50425	256787
2.5241	1643321		2.44131	113.99		2.50425	253059
2.5241	1624686		2.46184	207.254		2.50425	249330
2.5241	1606052		2.46697	160.622		2.50425	245602
2.5241	1587418		2.47723	160.622		2.50425	241874
2.5241	1568784		2.48279	424.87		2.50425	238145
2.5241	1550149		2.48108	113.99		2.50425	234417
2.52282	1536174		2.48749	766.839		2.50425	230688
2.52282	1517540		2.49006	393.782		2.50425	226960
2.52667	2402666		2.49006	113.99		2.50425	223232
2.52667	2384031		2.49305	766.839		2.50297	219503
2.52667	2365397		2.49519	253.886		2.50297	215775
2.52667	2346763		2.49647	953.368		2.50682	417109
2.52667	2328129		2.49776	580.311		2.50682	413381
2.52667	2309494		2.50032	347.15		2.50682	409653
2.52667	2290860		2.50588	611.399		2.50682	405924
2.52667	2272226		2.50845	1139.9		2.50682	402196
2.52667	2253592		2.51058	673.575		2.50682	398467
2.52667	2234957		2.51315	1326.42		2.50682	394739
2.52667	2216323		2.51315	953.368		2.50682	391010
2.52667	2197689		2.51614	580.311		2.50682	387282
2.52667	2179055		2.51572	160.622		2.50682	383554
2.52667	2160421		2.51871	3005.18		2.50682	379825
2.52667	2141786		2.51828	2538.86		2.50682	376097
2.52667	2123152		2.51828	2165.8		2.50682	372368
2.52667	2104518		2.51828	1792.75		2.50682	368640
2.52667	2085884		2.517	1512.95		2.50682	364912
2.52667	2067249		2.517	1139.9		2.50682	361183
2.52667	2050944		2.52213	3191.71		2.50682	357455
2.52539	2029981		2.52341	2725.39		2.50682	353726
2.52539	2011347		2.52341	2352.33		2.50682	349066
2.52923	2943058		2.52341	1979.28		2.50682	345337
2.52923	2924424		2.52341	1606.22		2.50682	341609
2.52923	2905790		2.52341	1233.16		2.50682	337880
2.52923	2887156		2.52341	860.104		2.50682	334152
2.52923	2868521		2.52854	1886.01		2.50682	330424
2.52923	2849887		2.52854	1512.95		2.50682	326695
2.52923	2831253		2.52854	1139.9		2.50682	322967
2.52923	2812619		2.52854	766.839		2.50682	319238
2.52923	2793984		2.52854	440.414		2.50682	315510
2.52923	2775350		2.53368	1139.9		2.50682	311782
2.52923	2756716		2.53239	766.839		2.50682	308053
2.52923	2738082		2.53239	393.782		2.50682	304325
2.52923	2719447		2.53881	953.368		2.50682	300596
2.52923	2700813		2.53881	580.311		2.50682	296868
2.52923	2682179		2.53881	207.254		2.50682	293139
2.52923	2663545		2.54394	393.782		2.50682	289411
2.52923	2644911		2.54266	113.99		2.50682	285682
2.52923	2626276		2.54907	300.518		2.50554	282886
2.52923	2607642		2.54779	113.99		2.50554	279158
2.52923	2589008		2.55292	113.99		2.50938	491678
2.52923	2570374		2.55933	160.622		2.50938	487949
2.52923	2551739		2.56446	207.254		2.50938	484221
2.52923	2533105		2.5696	160.622		2.50938	480493
2.52923	2514471		2.58243	160.622		2.50938	476764
2.52923	2495837		2.58499	580.311		2.50938	473036
2.52923	2477202		2.58756	953.368		2.50938	469307
2.52923	2460897		2.58627	300.518		2.50938	465579
2.52795	2439934		2.59012	580.311		2.50938	461850
2.52795	2421300		2.5914	953.368		2.50938	458122
2.5318	3371646		2.59312	238.342		2.50938	454394
2.5318	3353011		2.60039	113.99		2.50938	450665
2.5318	3334377		2.60552	113.99		2.50938	446937
2.5318	3315743		2.61108	238.342		2.50938	443208
2.5318	3297109		2.61578	393.782		2.50938	439480
2.5318	3278474		2.61835	160.622		2.50938	436218
2.5318	3259840		2.62134	580.311		2.5081	432023
2.5318	3241206		2.62348	113.99		2.5081	428295
2.5318	3222572		2.62476	766.839		2.5081	424566
2.5318	3203937		2.62604	393.782		2.5081	420838
2.5318	3185303		2.62861	113.99		2.51238	551333
2.5318	3166669		2.63117	393.782		2.51195	546672
2.5318	3148035		2.63374	766.839		2.51195	542944
2.5318	3129401		2.63246	113.99		2.51195	539215
2.5318	3110766		2.63887	673.575		2.51195	535487
2.5318	3092132		2.63759	487.047		2.51195	531758
2.5318	3073498		2.64186	238.342		2.51195	528030
2.5318	3054864		2.64443	766.839		2.51195	524302
2.5318	3036229		2.64657	253.886		2.51195	520573
2.5318	3019924		2.64785	953.368		2.51195	516845
2.53051	2998961		2.64913	487.047		2.51195	513116
2.53051	2980327		2.6517	113.99		2.51195	509388
2.53051	2961692		2.65683	393.782		2.51195	505659
2.53436	3432207		2.65683	113.99		2.51195	502397
2.53308	3408914		2.6594	766.839		2.51066	499135
2.53308	3390280		2.66196	440.414		2.51066	495406
2.53735	3772282		2.66325	766.839		2.51451	609123
2.53693	3748989		2.66453	113.99		2.51451	605395
2.53693	3730355		2.66581	393.782		2.51451	601666
2.53693	3711720		2.67479	113.99		2.51451	597938
2.53693	3693086		2.67864	113.99		2.51451	594209
2.53693	3674452		2.68506	113.99		2.51451	590481
2.53693	3655818		2.68762	393.782		2.51451	586753
2.53693	3637183		2.69275	300.518		2.51451	583024
2.53693	3618549		2.69147	113.99		2.51451	579296
2.53693	3599915		2.69831	611.399		2.51451	575567
2.53693	3581281		2.6966	207.254		2.51451	571839
2.53693	3562646		2.70302	766.839		2.51451	568110
2.53693	3544012		2.70302	393.782		2.51451	564382
2.53693	3525378		2.70302	113.99		2.51451	560654
2.53693	3506744		2.70815	440.414		2.51323	556925
2.53693	3488109		2.70686	113.99		2.51708	706062
2.53693	3469475		2.71328	440.414		2.51708	702334
2.53693	3450841		2.71584	160.622		2.51708	698605
2.53949	3818867		2.71841	580.311		2.51708	694877
2.53949	3800233		2.72098	207.254		2.51708	691148
2.53821	3432207		2.72397	580.311		2.51708	687420
2.54077	3781599		2.72482	113.99		2.51708	683692
2.54077	3762964		2.72867	953.368		2.51708	680429
2.54077	3744330		2.7338	860.104		2.51579	676235
2.54077	3725696		2.7338	487.047		2.51579	672506
2.54077	3707062		2.7338	160.622		2.51579	668778
2.54077	3688427		2.73936	238.342		2.51579	665049
2.54077	3669793		2.74407	440.414		2.51579	661321
2.54077	3651159		2.74663	113.99		2.51579	657593
2.54205	3634854		2.74791	393.782		2.51579	653864
2.54462	3613891		2.76759	238.342		2.51579	650136
2.54462	3595256		2.77015	766.839		2.51579	646407
2.54462	3576622		2.77486	953.368		2.51579	642679
2.54462	3560317		2.77486	580.311		2.51579	638950
2.5459	3632525		2.77486	300.518		2.51579	635222
2.54761	3539354		2.77999	580.311		2.51579	631494
2.54718	3516061		2.77999	253.886		2.51579	627765
2.54975	3492768		2.78512	207.254		2.51579	624037
2.54975	3474134		2.78768	580.311		2.51579	620308
2.54975	3455500		2.79025	207.254		2.51579	616580
2.54975	3436865		2.79153	580.311		2.51579	612852
2.54975	3418231		2.80864	238.342		2.51964	735889
2.54975	3399597		2.81377	611.399		2.51964	732161
2.54975	3380963		2.81206	300.518		2.51964	728433
2.55103	3511402		2.81634	1512.95		2.51964	724704
2.55103	3362328		2.81591	1046.63		2.51964	720976
2.55231	3343694		2.81847	673.575		2.51964	717247
2.55231	3325060		2.82104	1606.22		2.51964	713519
2.55231	3306426		2.82104	1233.16		2.51964	710256
2.55231	3287792		2.82104	860.104		2.52263	791816
2.55231	3269157		2.82617	1699.48		2.52221	787155
2.55231	3250523		2.82617	1326.42		2.52221	783427
2.55231	3231889		2.82617	1000		2.52221	779698
2.55231	3213255		2.82489	673.575		2.52221	775970
2.5536	3194620		2.8313	1792.75		2.52221	772242
2.5536	3175986		2.83002	1326.42		2.52221	768513
2.5536	3157352		2.83002	1046.63		2.52221	764785
2.5536	3138718		2.83643	2632.12		2.52221	761056
2.5536	3120083		2.83643	2259.07		2.52221	757328
2.5536	3101449		2.83643	1932.64		2.52221	753599
2.5536	3082815		2.839	3005.18		2.52221	749871
2.5536	3064181		2.84413	3005.18		2.52221	746143
2.5536	3045547		2.84413	2632.12		2.52221	742414
2.55488	3026912		2.84413	2259.07		2.52092	739618
2.55488	3008278		2.84413	1886.01		2.5252	804865
2.55488	2989644		2.84413	1512.95		2.52477	800205
2.55488	2971010		2.84413	1139.9		2.52477	796476
2.55488	2952375		2.8467	860.104		2.52733	791816
2.55488	2933741		2.84969	2259.07		2.52733	788087
2.55488	2915107		2.84926	1839.38		2.52733	784359
2.55488	2898802		2.84798	1512.95		2.52733	780630
2.55744	2877838		2.84798	1139.9		2.52733	776902
2.55744	2859204		2.85226	3564.77		2.52733	773174
2.55744	2840570		2.85183	3098.45		2.52733	769445
2.55744	2821936		2.85183	2725.39		2.52733	765717
2.55744	2803301		2.85439	2259.07		2.52733	761988
2.55744	2784667		2.85439	1886.01		2.52733	758260
2.55744	2766033		2.85568	3751.3		2.52733	754532
2.55744	2749728		2.85568	3378.24		2.52733	750803
2.56001	2728765		2.85568	3005.18		2.52733	747541
2.56001	2710130		2.85568	2632.12		2.52862	806730
2.56001	2691496		2.85696	1512.95		2.52862	803001
2.56001	2672862		2.85953	2259.07		2.52862	799273
2.56001	2654228		2.85953	1886.01		2.52862	795544
2.56001	2635593		2.86252	1512.95		2.52862	743346
2.56001	2616959		2.86209	1046.63		2.5299	739618
2.56001	2598325		2.86209	766.839		2.53289	735889
2.56001	2579691		2.86765	2072.54		2.53246	731229
2.56001	2561056		2.86722	1652.85		2.53545	726568
2.56001	2542422		2.86594	1326.42		2.53503	721908
2.56001	2523788		2.86594	953.368		2.53503	718179
2.56001	2505154		2.86594	673.575		2.53375	716315
2.56129	2486520		2.87235	2165.8		2.53759	713519
2.56257	2467885		2.87235	1792.75		2.53759	709790
2.56257	2449251		2.87235	1419.69		2.53759	706062
2.56257	2425958		2.87492	953.368		2.53759	702334
2.56257	2407324		2.87492	580.311		2.53759	698605
2.56257	2388690		2.8762	1326.42		2.53759	694877
2.56257	2370056		2.87749	207.254		2.53759	691148
2.56257	2351421		2.88262	113.99		2.53759	687420
2.56257	2332787		2.88518	393.782		2.53759	683692
2.56257	2314153		2.88818	766.839		2.53759	679963
2.56257	2295519		2.88647	113.99		2.53759	676235
2.56129	2286202		2.89331	1326.42		2.53759	672506
2.56385	2272226		2.89288	860.104		2.53759	668778
2.56514	2253592		2.89545	393.782		2.53759	665049
2.56514	2234957		2.89545	113.99		2.53759	661321
2.56514	2216323		2.89673	1512.95		2.53759	657593
2.56514	2197689		2.89673	1139.9		2.53759	653864
2.56514	2179055		2.89801	673.575		2.53887	650136
2.56514	2160421		2.90058	253.886		2.53887	646407
2.56514	2141786		2.90314	580.311		2.54016	642679
2.56514	2123152		2.90571	207.254		2.54016	638950
2.56514	2104518		2.93949	393.782		2.54016	635222
2.56514	2085884		2.93778	113.99		2.54016	631494
2.56514	2067249		2.9442	626.943		2.54016	627765
2.56514	2048615		2.94676	207.254		2.54016	624037
2.56514	2029981		2.94804	580.311		2.54016	620308
2.56514	2013676		2.95745	238.342		2.54016	616580
2.56642	1992712		2.96216	300.518		2.54016	612852
2.5677	1974078		2.96087	113.99		2.54016	609123
2.5677	1955444		2.97242	113.99		2.54016	605395
2.5677	1936810		2.97755	113.99		2.54016	601666
2.5677	1918176		2.98268	113.99		2.54016	597938
2.5677	1899541		2.99551	113.99		2.54016	594209
2.5677	1880907		3.00064	113.99		2.54016	590481
2.57027	1857614		3.02117	113.99		2.54016	586753
2.57027	1838980		3.02416	393.782		2.54016	583490
2.57027	1820346		3.02887	766.839		2.54144	579296
2.57027	1801712		3.02887	440.414		2.54272	575567
2.57027	1783077		3.03143	113.99		2.54272	571839
2.57027	1764443		3.03271	766.839		2.54272	568110
2.57027	1745809		3.034	300.518		2.54272	564382
2.57027	1727175		3.03913	207.254		2.54272	560654
2.57027	1708540		3.04426	113.99		2.54272	556925
2.57283	1685248		3.05238	393.782		2.54272	553197
2.57283	1666613		3.05067	113.99		2.54272	549468
2.57283	1650308		3.0558	580.311		2.54272	545740
2.57539	1629345		3.05709	207.254		2.54272	542012
2.57539	1610711		3.06222	207.254		2.54272	538283
2.57539	1592076		3.06735	207.254		2.54272	534555
2.57539	1573442		3.07291	424.87		2.54272	530826
2.57539	1554808		3.07761	580.311		2.54272	527098
2.57539	1536174		3.07761	207.254		2.54272	523369
2.57539	1517540		3.08275	113.99		2.54272	519641
2.57539	1498905		3.08788	113.99		2.54272	516379
2.57539	1480271		3.09301	160.622		2.544	512184
2.57539	1461637		3.09814	580.311		2.54528	508456
2.57539	1443003		3.09814	253.886		2.54528	504727
2.57539	1426698		3.10199	580.311		2.54528	500999
2.57668	1647979		3.10327	207.254		2.54528	497270
2.57796	1401076		3.1084	113.99		2.54528	493542
2.57796	1382441		3.1114	766.839		2.54528	489814
2.57796	1363807		3.11097	300.518		2.54528	486085
2.57796	1345173		3.11653	1699.48		2.54528	482357
2.57796	1326539		3.1161	1233.16		2.54528	478628
2.58095	1303246		3.1161	906.736		2.54528	474900
2.58052	1279953		3.11995	1886.01		2.54528	471172
2.58052	1261319		3.11995	1512.95		2.54528	467443
2.58052	1242685		3.12123	1139.9		2.54528	463715
2.58309	1219392		3.12123	813.471		2.54528	459986
2.58309	1200758		3.1238	440.414		2.54528	456258
2.58309	1182123		3.12636	766.839		2.54528	452996
2.58309	1163489		3.12636	113.99		2.54657	448801
2.58309	1147184		3.12936	1139.9		2.54785	445073
2.58437	1126221		3.12936	393.782		2.54785	441344
2.58437	1107586		3.13278	1326.42		2.54785	437616
2.58437	1088952		3.13406	953.368		2.54785	433887
2.58437	1070318		3.13663	580.311		2.54785	430625
2.58437	1051684		3.14176	487.047		2.55084	426430
2.58565	1028391		3.14475	766.839		2.55041	421770
2.58565	1009757		3.14946	860.104		2.55041	418042
2.58437	1000440		3.14946	487.047		2.55041	414313
2.58822	986464		3.14946	160.622		2.55341	409653
2.58822	967830		3.15501	1326.42		2.55298	404992
2.59121	949196		3.15459	906.736		2.55298	401264
2.59078	925903		3.1533	580.311		2.55298	397535
2.59078	907268		3.1533	207.254		2.55298	393807
2.59078	888634		3.15843	1512.95		2.55298	390078
2.59078	870000		3.15843	1139.9		2.55298	386350
2.59078	851366		3.15972	673.575		2.55298	382622
2.59078	832732		3.15843	487.047		2.55298	378893
2.59078	814097		3.16485	580.311		2.55298	375165
2.5895	804780		3.16485	207.254		2.55298	371436
2.59335	786146		3.16998	393.782		2.55298	367708
2.59335	767512		3.1687	113.99		2.55298	363979
2.59591	744219		3.17383	393.782		2.55298	360251
2.59591	727914		3.17511	113.99		2.55298	356522
2.59719	762853		3.18837	238.342		2.5517	354658
2.59848	706950		3.19307	300.518		2.55426	351862
2.59848	688316		3.19179	113.99		2.55554	347202
2.59976	725585		3.2089	238.342		2.55554	343473
2.60104	669682		3.2136	533.679		2.55554	339745
2.60104	651048		3.21873	580.311		2.55554	336016
2.60104	632414		3.21873	207.254		2.55554	332288
2.6036	613779		3.22386	113.99		2.55554	328559
2.6036	595145		3.22899	160.622		2.55554	324831
2.6036	576511		3.23412	487.047		2.55554	321102
2.6036	560206		3.23284	113.99		2.55554	317374
2.60617	546230		3.23926	580.311		2.55554	313646
2.60916	529925		3.24225	269.43		2.55554	309917
2.60873	506632		3.24695	393.782		2.55554	306189
2.60873	487998		3.24695	113.99		2.55554	302460
2.60873	469364		3.24952	766.839		2.55554	298732
2.60873	450730		3.25209	393.782		2.55426	296868
2.6113	434425		3.25209	113.99		2.55682	294072
2.61643	446071		3.25465	766.839		2.55811	289411
2.61643	427437		3.25722	393.782		2.55811	285682
2.61942	408803		3.25722	113.99		2.56067	281022
2.61771	394827		3.2585	766.839		2.56067	277294
2.62198	380851		3.28287	113.99		2.56067	273565
2.62027	366876		3.28801	160.622		2.56067	269837
2.62455	354453		3.29314	766.839		2.56067	266108
2.62925	371534		3.29314	440.414		2.56067	262380
2.62925	352900		3.29185	113.99		2.56067	259118
2.62925	336595		3.2987	766.839		2.56195	284750
2.63438	324949		3.29698	487.047		2.56324	254923
2.63438	306314		3.30212	953.368		2.56324	251195
2.63438	290010		3.3034	487.047		2.56324	247466
2.63737	269046		3.3034	160.622		2.56324	243738
2.63694	250412		3.30853	393.782		2.56324	240009
2.64207	245753		3.30853	113.99		2.56324	236281
2.64207	229448		3.31238	113.99		2.56324	232552
2.6472	250412		3.31922	580.311		2.56324	228824
2.6472	234107		3.31879	160.622		2.56324	225096
2.65233	236436		3.32393	766.839		2.56324	221367
2.65105	227119		3.32393	393.782		2.56324	217639
2.65532	213143		3.32906	953.368		2.56324	213910
2.65361	199168		3.32906	580.311		2.56324	210182
2.65789	186745		3.32906	207.254		2.56452	206454
2.66259	185192		3.33419	580.311		2.5658	202725
2.66772	185192		3.33419	207.254		2.5658	198997
2.67028	166558		3.33932	160.622		2.5658	195268
2.67156	185192		3.34445	207.254		2.5658	191540
2.67327	149476		3.34958	393.782		2.5658	187812
2.67798	150253		3.34958	113.99		2.5658	184083
2.6831	150253		3.35343	393.782		2.5658	180355
2.68567	129289		3.35343	113.99		2.5658	176626
2.68823	147924		3.36284	393.782		2.5658	172898
2.6908	129289		3.36113	113.99		2.56879	169169
2.69336	143265		3.36754	580.311		2.57093	185947
2.69593	119972		3.37268	673.575		2.57093	182219
2.69721	138606		3.37781	766.839		2.57093	178490
2.70106	119972		3.37781	393.782		2.57093	174762
2.70619	115314		3.37781	113.99		2.57093	163577
2.70619	99008.7		3.38294	580.311		2.57093	159848
2.71131	110655		3.38294	253.886		2.57093	156120
2.71003	96679.4		3.3885	393.782		2.57093	152392
2.71644	122302		3.38679	113.99		2.57093	148663
2.71516	105996		3.39106	1326.42		2.57093	145401
2.72157	119972		3.39064	860.104		2.57221	171034
2.72157	105996		3.39192	393.782		2.57221	167305
2.72713	112208		3.39192	113.99		2.57349	140274
2.73183	119972		3.39577	1699.48		2.57349	136546
2.7344	108326		3.39833	1326.42		2.57349	132817
2.73952	119972		3.39833	1000		2.57349	129089
2.73952	105996		3.39961	1699.48		2.57349	125360
2.74465	115314		3.40133	580.311		2.57349	122564
2.74337	105996		3.4009	160.622		2.57862	133749
2.74978	110655		3.43425	113.99		2.57862	130021
2.75491	105996		3.43938	113.99		2.57862	126292
2.76004	101338		3.44452	113.99		2.57862	122564
2.76517	101338		3.44965	160.622		2.57862	118836
2.76773	85033		3.45478	487.047		2.57862	115107
2.76902	101338		3.4535	113.99		2.57862	111379
2.77286	82703.7		3.46034	797.928		2.58119	106718
2.77799	78045.2		3.45863	487.047		2.57991	104854
2.78312	68728.1		3.46504	953.368		2.58503	103922
2.78184	59410.9		3.46504	580.311		2.58503	100194
2.78825	66398.8		3.46504	207.254		2.58503	96465.1
2.79338	64069.5		3.47317	238.342		2.58503	92736.7
2.79851	54752.4		3.47787	300.518		2.58503	89008.3
2.80364	50093.8		3.47659	113.99		2.58632	84347.8
2.80877	50093.8		3.483	580.311		2.58632	80619.4
2.8139	47764.6		3.483	253.886		2.58931	76269.5
2.81902	45435.3		3.48813	580.311		2.59187	81551.5
2.82415	40776.7		3.48813	207.254		2.59401	75958.8
2.82928	45435.3		3.49327	766.839		2.59401	72230.4
2.82928	31459.6		3.49327	393.782		2.59401	68502
2.83441	43106		3.49327	113.99		2.59529	83415.7
2.83954	43106		3.49882	238.342		2.59529	79687.2
2.84467	45435.3		3.50396	393.782		2.59657	66171.7
2.8498	40776.7		3.50224	113.99		2.59914	62909.3
2.85493	36118.2		3.50652	953.368		2.59914	59180.9
2.86006	38447.4		3.51123	1046.63		2.59914	55452.5
2.86519	36118.2		3.51123	673.575		2.60042	66637.8
2.87032	36118.2		3.51379	207.254		2.6017	52656.2
2.87032	22142.5		3.51636	487.047		2.60469	59180.9
2.87545	36118.2		3.51892	113.99		2.60427	54520.4
2.87416	22142.5		3.5202	393.782		2.6094	61045.1
2.88057	31459.6		3.52405	160.622		2.6094	57316.7
2.8857	31459.6		3.52919	207.254		2.6094	53588.3
2.89083	31459.6		3.53432	207.254		2.6094	49859.9
2.89639	28353.9		3.53688	580.311		2.61196	46131.4
2.90109	36118.2		3.53945	253.886		2.61452	42403
2.89981	22142.5		3.54073	580.311		2.61752	38985.3
2.90622	36118.2		3.5433	207.254		2.62008	44577.9
2.91135	36118.2		3.54971	113.99		2.62478	46131.4
2.91648	26801		3.55228	393.782		2.62478	42403
2.92161	26801		3.55484	113.99		2.62478	38674.6
2.92674	26801		3.55613	393.782		2.62478	34946.2
2.93187	24471.8		3.55869	113.99		2.62735	31217.8
2.93699	22142.5		3.56553	238.342		2.62735	27489.3
2.94212	22142.5		3.57024	580.311		2.63034	38674.6
2.94725	22142.5		3.57537	487.047		2.62991	34014.1
2.95238	22142.5		3.57537	160.622		2.63248	29353.5
2.95751	22142.5		3.5805	113.99		2.63119	26557.2
2.96264	19813.2		3.58563	113.99		2.63376	40538.8
2.96777	17483.9		3.59076	113.99		2.63376	36810.4
2.9729	22142.5		3.60359	113.99		2.63376	33082
2.97803	22142.5		3.60872	160.622		2.63761	27489.3
2.98316	26801		3.61386	207.254		2.63761	23760.9
2.98828	22142.5		3.6177	113.99		2.64273	27489.3
2.99341	17483.9		3.64977	113.99		2.64273	23760.9
2.99854	17483.9		3.65491	113.99		2.64786	29353.5
3.00367	26801		3.66816	238.342		2.64786	25625.1
3.0088	22142.5		3.67287	300.518		2.64786	22362.8
3.01393	17483.9		3.67158	113.99		2.65171	23760.9
3.01906	15154.6		3.68056	113.99		2.65299	20032.5
3.02419	17483.9		3.68612	580.311		2.65812	20032.5
3.02932	17483.9		3.6857	160.622		2.65812	16304.1
3.03445	17483.9		3.68954	766.839		2.66325	20032.5
3.03958	17483.9		3.69083	393.782		2.66325	16304.1
3.0447	19813.2		3.69083	113.99		2.66624	12886.4
3.04983	22142.5		3.70152	238.342		2.67137	14750.6
3.05496	17483.9		3.70665	611.399		2.66966	11643.5
3.06009	19813.2		3.71135	766.839		2.67607	16304.1
3.06522	19813.2		3.71392	393.782		2.67607	13507.8
3.07035	12825.4		3.71392	113.99		2.67992	16304.1
3.06907	3508.25		3.7152	766.839		2.6812	13507.8
3.07548	5837.53		3.71948	393.782		2.68633	16304.1
3.08061	10496.1		3.71777	113.99		2.68505	13507.8
3.08574	15154.6		3.7229	580.311		2.68932	20343.2
3.09087	17483.9		3.72418	207.254		2.69189	25625.1
3.09599	17483.9		3.72974	766.839		2.69402	38674.6
3.10112	17483.9		3.72803	393.782		2.69402	34946.2
3.10625	17483.9		3.72803	113.99		2.69402	31217.8
3.11138	15154.6		3.73316	953.368		2.69274	20964.6
3.11694	9719.66		3.73445	487.047		2.69701	53588.3
3.12164	17483.9		3.73445	160.622		2.69659	48927.8
3.12036	3508.25		3.73958	580.311		2.69659	45199.3
3.12677	17483.9		3.73958	207.254		2.69659	41937
3.1319	12825.4		3.7554	238.342		2.6953	28421.5
3.13062	3508.25		3.75754	766.839		2.69958	89008.3
3.13703	17483.9		3.7601	487.047		2.69915	84347.8
3.13703	3508.25		3.76267	673.575		2.69915	80619.4
3.14216	12825.4		3.76566	238.342		2.69915	76890.9
3.14087	3508.25		3.77037	113.99		2.69915	73162.5
3.14729	8166.81		3.7755	113.99		2.69915	69434.1
3.15241	8166.81		3.78319	113.99		2.69915	65705.7
3.15754	8166.81		3.78833	113.99		2.69915	61977.2
3.16267	10496.1		3.80885	113.99		2.69915	58248.8
3.1678	8166.81		3.81398	113.99		2.70214	102058
3.17293	10496.1		3.81655	393.782		2.70172	97397.2
3.17806	8166.81		3.81912	766.839		2.70043	94600.9
3.18319	8166.81		3.81912	113.99		2.70471	115107
3.18832	3508.25		3.82168	393.782		2.70428	110447
3.19345	5837.53		3.82296	766.839		2.70428	106718
3.19858	10496.1		3.82296	113.99		2.70727	146799
3.2037	5837.53		3.83494	766.839		2.70684	142138
3.20883	8166.81		3.83451	300.518		2.70684	138410
3.21396	8166.81		3.83323	113.99		2.70684	134682
3.21909	8166.81		3.83836	953.368		2.70684	130953
3.22422	10496.1		3.83964	487.047		2.70684	127225
3.22935	8166.81		3.83964	160.622		2.70684	123496
3.23448	8166.81		3.84477	393.782		2.70684	119768
3.23961	10496.1		3.84477	113.99		2.70984	174762
3.24474	5837.53		3.8499	207.254		2.70941	170102
3.24987	3508.25		3.85503	160.622		2.70941	166373
3.255	5837.53		3.86316	766.839		2.70941	162645
3.26012	8166.81		3.86273	300.518		2.70941	158916
3.26525	8166.81		3.86145	113.99		2.70941	155188
3.27038	8166.81		3.86658	953.368		2.70941	151925
3.27551	8166.81		3.86786	487.047		2.7124	184083
3.28064	8166.81		3.86786	160.622		2.71197	179889
3.28577	8166.81		3.88882	238.342		2.71496	189676
3.2909	8166.81		3.89352	300.518		2.72009	189986
3.29603	3508.25		3.89224	113.99		2.71838	186879
3.30116	5837.53		3.89737	113.99		2.72522	204589
3.30629	8166.81		3.91148	1886.01		2.72479	199929
3.31142	8166.81		3.91148	1512.95		2.72479	196200
3.31655	3508.25		3.91148	1139.9		2.72479	192938
3.32167	3508.25		3.91148	766.839		2.72351	190608
3.3268	3508.25		3.91148	393.782		2.72864	206454
3.33193	3508.25		3.91148	113.99		2.72992	202725
3.33706	3508.25		3.91405	2259.07		2.72992	198997
3.34219	3508.25		3.91704	2632.12		2.72992	195268
3.34732	3508.25		3.91661	2025.91		2.72992	191540
3.35245	3508.25		3.91918	1699.48		2.72992	187812
3.35758	3508.25		3.91918	1373.06		2.72992	184083
3.36271	3508.25		3.92175	2818.65		2.73249	179422
3.36783	3508.25		3.92175	2445.6		2.73249	175694
3.37297	3508.25		3.92175	2072.54		2.73249	171966
3.37809	3508.25		3.92474	1699.48		2.73548	167305
3.38322	3508.25		3.92431	1233.16		2.73762	161712
3.38835	3508.25		3.92688	3005.18		2.73762	157984
3.39348	3508.25		3.92688	2632.12		2.73762	154256
3.39861	3508.25		3.92688	2259.07		2.73762	150527
3.40374	3508.25		3.92688	766.839		2.73762	146799
3.40887	3508.25		3.92688	393.782		2.73762	143070
3.414	3508.25		3.92816	1886.01		2.73762	139808
3.41913	3508.25		3.92816	1512.95		2.7389	165441
3.42426	3508.25		3.92944	1046.63		2.74018	137012
3.42938	3508.25		3.92944	160.622		2.74275	141206
3.43451	3508.25		3.93243	580.311		2.74275	133749
3.43964	3508.25		3.93457	1139.9		2.74275	130021
3.44477	3508.25		3.93457	113.99		2.74275	126292
3.4499	3508.25		3.93714	673.575		2.74275	122564
3.45503	5837.53		3.93714	300.518		2.74275	118836
3.46016	8166.81		3.94227	766.839		2.74275	115107
3.46529	8166.81		3.94099	487.047		2.74275	111845
3.47042	5837.53		3.9474	766.839		2.74403	137478
3.47555	3508.25		3.9474	487.047		2.74531	109049
3.48068	3508.25		3.95253	953.368		2.74788	120700
3.4858	3508.25		3.95253	580.311		2.74788	116972
3.49093	3508.25		3.95553	238.342		2.74788	113243
3.49606	3508.25		3.9628	207.254		2.74788	105786
3.50119	3508.25		3.96793	160.622		2.74788	102058
3.50632	3508.25		3.99914	238.342		2.74788	98329.4
3.51145	3508.25		4.00385	300.518		2.74916	109515
3.51658	3508.25		4.00257	113.99		2.75044	93668.8
3.52171	3508.25		4.01155	580.311		2.75044	89940.4
3.52684	3508.25		4.01155	207.254		2.75044	86212
3.53197	3508.25		4.01411	953.368		2.74916	84347.8
3.53709	3508.25		4.01796	953.368		2.753	81551.5
3.54222	3508.25		4.01924	580.311		2.753	77823
3.54735	3508.25		4.02224	238.342		2.753	74094.6
3.55248	3508.25		4.02694	393.782		2.75557	70366.2
3.55761	3508.25		4.02694	113.99		2.75557	66637.8
3.56274	3508.25		4.03507	238.342		2.75557	62909.3
3.56787	3508.25		4.03763	1512.95		2.75813	59180.9
3.573	3508.25		4.0372	1046.63		2.75813	55918.6
3.57813	3508.25		4.0372	673.575		2.76326	54520.4
3.58326	3508.25		4.03849	300.518		2.76326	50792
3.58839	3508.25		4.04105	1699.48		2.76326	47063.6
3.59351	3508.25		4.04233	1326.42		2.76198	45199.3
3.59864	3508.25		4.04233	1000		2.76625	42403
3.60377	3508.25		4.0449	626.943		2.76454	39606.7
3.6089	3508.25		4.04618	953.368		2.76882	47995.7
3.61403	3508.25		4.04747	207.254		2.77095	42403
3.61916	3508.25		4.04875	580.311		2.77095	38674.6
3.62429	3508.25		4.0526	113.99		2.77224	49859.9
3.62942	3508.25		4.05645	113.99		2.77352	45199.3
3.63455	3508.25		4.06286	113.99		2.77352	36344.3
3.63968	3508.25		4.06799	113.99		2.77608	40538.8
3.6448	3508.25		4.07355	238.342		2.77737	44267.2
3.64993	3508.25		4.07697	393.782		2.77865	36810.4
3.65506	3508.25		4.07826	113.99		2.77865	33082
3.66019	3508.25		4.08595	113.99		2.77865	29353.5
3.66532	3508.25		4.08852	393.782		2.78121	26557.2
3.67045	3508.25		4.09108	113.99		2.7842	36810.4
3.67558	3508.25		4.09921	238.342		2.78378	32615.9
3.68071	3508.25		4.10263	393.782		2.78249	29353.5
3.68584	3508.25		4.10391	113.99		2.78762	38674.6
3.69097	3508.25		4.13214	766.839		2.78762	34946.2
3.6961	3508.25		4.13214	393.782		2.78891	31217.8
3.70122	3508.25		4.13214	113.99		2.78891	27489.3
3.70635	8166.81		4.1347	1139.9		2.78891	23760.9
3.71148	5837.53		4.13727	1512.95		2.78891	20032.5
3.71661	3508.25		4.13983	1139.9		2.78891	16770.1
3.72174	3508.25		4.13983	766.839		2.79404	25625.1
3.72944	3508.25		4.13983	393.782		2.79404	21896.7
3.73456	3508.25		4.13983	113.99		2.79275	18168.3
3.73969	3508.25		4.14112	1512.95		2.79275	15372
3.74482	3508.25		4.14497	393.782		2.79916	25625.1
3.74995	3508.25		4.14497	113.99		2.79916	21896.7
3.75508	3508.25		4.14881	393.782		2.79916	18168.3
3.76021	3508.25		4.14881	113.99		2.80173	15838
3.76534	3508.25		4.16806	207.254		2.80429	27489.3
3.77047	3508.25		4.17062	580.311		2.80429	23760.9
3.7756	3508.25		4.17319	953.368		2.80429	20032.5
3.78073	3508.25		4.17319	253.886		2.80686	16304.1
3.78586	3508.25		4.17575	580.311		2.80686	12575.7
3.79098	3508.25		4.17832	953.368		2.80686	8847.24
3.79611	3508.25		4.17832	207.254		2.80942	6050.92
3.80124	3508.25		4.18088	673.575		2.81199	16304.1
3.80637	3508.25		4.18345	1139.9		2.81199	12575.7
3.8115	3508.25		4.18858	1046.63		2.8107	8847.24
3.81663	3508.25		4.1873	860.104		2.81754	18168.3
3.82176	3508.25		4.19115	487.047		2.81711	13507.8
3.82945	3508.25		4.19115	207.254		2.81583	11643.5
3.83458	3508.25		4.195	113.99		2.82096	20032.5
3.83971	3508.25					2.82224	17236.2
3.84484	3508.25					2.8278	16304.1
3.85253	3508.25					2.82737	11643.5
3.85766	3508.25					2.82737	7915.13
3.86279	3508.25					2.8325	20032.5
3.86792	3508.25					2.8325	16304.1
3.87305	3508.25					2.8325	12575.7
3.87818	3508.25					2.83122	8847.24
3.88331	3508.25					2.83122	6050.92
3.88844	3508.25					2.83806	16304.1
3.89357	3508.25					2.83763	11643.5
3.89869	3508.25					2.84276	17236.2
3.90382	3508.25					2.84276	13507.8
3.90895	3508.25					2.84276	9779.34
3.91408	3508.25					2.84148	7915.13
3.91921	3508.25					2.84789	18634.3
3.92434	3508.25					2.84661	14439.9
3.92947	3508.25					2.84661	10711.5
3.9346	3508.25					2.85302	18168.3
3.93973	3508.25					2.85302	14439.9
3.94486	3508.25					2.85815	14439.9
3.94998	3508.25					2.86071	10711.5
3.95511	3508.25					2.86071	7915.13
3.96024	3508.25					2.86327	13507.8
3.96537	3508.25					2.86584	8847.24
3.9705	3508.25					2.8684	11643.5
3.97563	3508.25					2.86883	5429.52
3.98076	3508.25					2.87353	6983.02
3.98589	3508.25					2.87353	4186.71
3.99102	3508.25					2.87866	7449.08
3.99615	3508.25					2.87738	4186.71
4.00127	3508.25					2.88379	7449.08
4.0064	3508.25					2.88635	4186.71
4.01025	3508.25					2.88935	6983.02
4.02692	3508.25					2.89405	8847.24
4.03205	3508.25					2.89405	5584.87
4.03718	3508.25					2.89704	1701.1
4.04231	3508.25					2.8996	6983.02
4.04744	3508.25					2.90174	12575.7
4.05257	3508.25					2.90046	1390.39
4.05769	3508.25					2.9043	8847.24
4.06795	3508.25					2.90559	12575.7
4.07308	3508.25					2.90687	5118.81
4.07821	3508.25					2.90687	1390.39
4.09873	3508.25					2.90986	8847.24
4.10386	3508.25					2.91072	3254.6
4.11924	3508.25					2.91072	458.288
4.12437	3508.25					2.91456	9779.34
4.1295	3508.25					2.91328	7915.13
4.13463	3508.25					2.91969	8847.24
4.13976	3508.25					2.91969	5118.81
4.14489	3508.25					2.91969	2322.5
4.15002	3508.25					2.92482	5118.81
4.16541	3508.25					2.92482	1856.45
4.17054	3508.25					2.93038	5118.81
4.17566	3508.25					2.92995	924.34
4.18849	3508.25					2.93508	6050.92
4.19362	3508.25					2.93508	2788.55
4.19746	3508.25					2.94021	3254.6
						2.94534	3254.6
						2.95046	3254.6
						2.95602	5118.81
						2.95431	2322.5
						2.96072	6983.02
						2.96072	3720.66
						2.96329	458.288
						2.96585	2322.5
						2.97141	3565.31
						2.97611	5118.81
						2.98124	3720.66
						2.9838	458.288
						2.98637	3254.6
						2.98765	458.288
						2.9915	3254.6
						2.99705	1701.1
						3.00175	3254.6
						3.00175	458.288
						3.00688	1390.39
						3.01201	3254.6
						3.01073	458.288
						3.01714	2788.55
						3.02227	2322.5
						3.0274	2322.5
						3.03253	2322.5
						3.03766	1856.45
						3.04278	1390.39
						3.04834	1701.1
						3.05304	3254.6
						3.05176	458.288
						3.05817	2322.5
						3.05689	458.288
						3.0633	1390.39
						3.06843	458.288
						3.07356	458.288
						3.07869	458.288
						3.08381	1390.39
						3.08894	1856.45
						3.09407	1390.39
						3.0992	1856.45
						3.10433	2322.5
						3.10946	1390.39
						3.11459	1390.39
						3.11972	924.34
						3.12485	1390.39
						3.12997	1390.39
						3.1351	924.34
						3.14023	458.288
						3.1428	3254.6
						3.14536	458.288
						3.14793	3254.6
						3.15049	924.34
						3.15306	5118.81
						3.15605	1701.1
						3.16075	3254.6
						3.15947	458.288
						3.16588	3254.6
						3.16844	924.34
						3.17357	924.34
						3.1787	1856.45
						3.18383	2788.55
						3.18896	3254.6
						3.19409	1390.39
						3.20178	458.288
						3.20691	458.288
						3.21204	924.34
						3.21717	1856.45
						3.22229	1390.39
						3.22742	1390.39
						3.23255	1390.39
						3.23768	924.34
						3.24281	1390.39
						3.24794	924.34
						3.25307	458.288
						3.2582	1390.39
						3.26333	1390.39
						3.26845	3254.6
						3.26845	458.288
						3.2723	3254.6
						3.27358	458.288
						3.27871	458.288
						3.28384	458.288
						3.28897	924.34
						3.2941	1390.39
						3.29923	458.288
						3.30436	458.288
						3.30949	924.34
						3.31461	1390.39
						3.31974	458.288
						3.32487	924.34
						3.33	1856.45
						3.33513	924.34
						3.34026	458.288
						3.34539	458.288
						3.35052	458.288
						3.35564	924.34
						3.36077	1390.39
						3.3659	924.34
						3.36975	458.288
						3.37616	458.288
						3.38129	458.288
						3.38642	458.288
						3.39155	458.288
						3.39668	458.288
						3.4018	458.288
						3.40565	458.288
						3.41206	458.288
						3.41719	458.288
						3.42232	458.288
						3.42745	458.288
						3.43258	1390.39
						3.43771	1856.45
						3.44284	1390.39
						3.44796	1390.39
						3.45309	458.288
						3.45822	458.288
						3.46335	458.288
						3.46848	458.288
						3.47361	458.288
						3.47874	924.34
						3.48387	2322.5
						3.489	3254.6
						3.489	458.288
						3.49412	3254.6
						3.49284	458.288
						3.49925	2322.5
						3.49797	458.288
						3.50438	3254.6
						3.50438	458.288
						3.50951	1390.39
						3.51464	924.34
						3.51977	458.288
						3.5249	458.288
						3.53003	924.34
						3.53516	1390.39
						3.54028	458.288
						3.54413	458.288
						3.55823	458.288
						3.56336	458.288
						3.57619	1390.39
						3.58132	1390.39
						3.58644	1390.39
						3.59157	924.34
						3.5967	458.288
						3.60183	458.288
						3.60696	458.288
						3.61209	458.288
						3.61722	458.288
						3.62235	458.288
						3.62748	924.34
						3.6326	1856.45
						3.63773	1390.39
						3.64286	458.288
						3.65056	458.288
						3.65568	1390.39
						3.66081	924.34
						3.66594	458.288
						3.67107	458.288
						3.6762	458.288
						3.68133	458.288
						3.68646	458.288
						3.70184	458.288
						3.70697	458.288
						3.7121	458.288
						3.71723	458.288
						3.72108	458.288
						3.73262	458.288
						3.73774	458.288
						3.74287	458.288
						3.748	924.34
						3.75313	1390.39
						3.75826	1390.39
						3.76339	1390.39
						3.76724	1390.39
						3.7839	458.288
						3.78903	458.288
						3.79416	458.288
						3.79929	458.288
						3.80442	458.288
						3.83776	458.288
						3.84289	458.288
						3.84802	458.288
						3.85315	458.288
						3.85827	458.288
						3.8634	458.288
						3.86853	458.288
						3.87366	458.288
						3.87879	458.288
						3.88392	458.288
						3.88905	458.288
						3.89418	1390.39
						3.8993	1390.39
						3.90443	1390.39
						3.90956	924.34
						3.91469	458.288
						3.91982	458.288
						3.92495	458.288
						3.93008	458.288
						3.93521	458.288
						3.94034	1390.39
						3.94546	924.34
						3.95059	458.288
						3.96854	1390.39
						3.97367	1390.39
						3.9788	458.288
						3.98393	458.288
						3.98906	458.288
						3.99291	458.288
						4.00188	458.288
						4.00573	458.288
						4.03266	458.288
						4.03778	458.288
						4.04163	458.288
						4.04804	458.288
						4.05317	458.288
						4.0583	458.288
						4.06343	458.288
						4.07112	458.288
						4.07625	458.288
						4.08394	458.288
						4.08779	458.288
						4.0942	458.288
						4.09805	458.288
						4.10959	458.288
						4.11472	458.288
						4.11984	458.288
						4.12754	458.288
						4.13267	458.288
						4.1378	458.288
						4.14292	458.288
						4.14805	458.288
						4.15318	458.288
						4.16088	458.288
						4.16601	1390.39
						4.17113	1390.39
						4.17626	458.288
						4.19165	458.288
						4.19678	458.288
						4.20062	458.288

## Sheet: Fig 3e
Fig 3e. ODAP LCMS traces of in vitro enzyme assays
alpha/beta-L-ODAP standard			LsBOS + oxalyl-CoA + L-DAP			reverse reaction (alpha/beta-L-ODAP + CoA) with LsBOS - green line			reverse reaction (alpha/beta-L-ODAP + CoA) without enzyme - brown line			LsAAE3 + oxalate + L-DAP			LsAAE3 + oxalate + L-DAP + CoA			LsAAE3 + LsBOS + oxalate + L-DAP			LsAAE3 + LsBOS + oxalate + L-DAP + CoA
min	intensity		min	Intensity		min	intensity		min	intensity		min	intensity		min	intensity		min	intensity		min	Intensity
0	0		0	0		0.018356	0		0.019248	0		0	0		0	0		0.027949	1878.5		0	0
0.751051	0		0.27943	0		0.040946	0		0.042096	0		0.001588	0		0.001588	0		0.096412	2423.99		0.003742	0
0.800349	0		0.304066	0		0.063537	0		0.064944	0		0.005294	0		0.005294	0		0.173309	2451.96		0.007448	0
0.818835	0		0.328701	0		0.086128	0		0.087793	0		0.008999	0		0.008999	0		0.221133	1635.13		0.011153	0
0.843484	216883		0.353337	0		0.108719	0		0.110641	0		0.012705	0		0.012705	0		0.285429	2619.8		0.014859	0
0.837322	0		0.377973	0		0.131309	0		0.133489	0		0.016411	0		0.016411	0		0.371326	1309.04		0.018564	0
0.861971	275974		0.402609	0		0.1539	0		0.156337	0		0.020116	0		0.020116	0		0.441703	3053.4		0.02227	0
0.948242	275974		0.427245	0		0.176491	0		0.179185	0		0.023822	0		0.023822	0		0.553327	1500.85		0.025975	0
1.00986	157792		0.451881	0		0.199081	0		0.202033	0		0.027528	0		0.026601	0		0.634972	2773.26		0.029681	0
1.053	0		0.476517	0		0.221672	0		0.224882	0		0.031233	0		0.030307	0		0.678346	9221.6		0.033387	0
1.07149	157792		0.501153	0		0.244263	0		0.24773	0		0.034939	0		0.072922	0		0.687276	27852.1		0.037092	0
1.08997	0		0.525789	0		0.266853	0		0.270578	0		0.038645	0		0.101641	3262.19		0.708112	169343		0.040798	0
1.12695	0		0.550425	0		0.289444	0		0.293426	0		0.04235	0		0.105347	3777.27		0.708112	156587		0.044503	0
1.14543	157792		0.575061	0		0.312035	0		0.316274	0		0.046056	0		0.109052	3777.27		0.725972	341214		0.048209	0
1.15159	0		0.599697	0		0.334625	0		0.339123	0		0.049762	0		0.112758	3777.27		0.725972	333829		0.051914	0
1.17624	0		0.624333	0		0.357216	0		0.361971	0		0.053467	0		0.116464	3777.27		0.725972	323590		0.05562	0
1.20089	0		0.648968	0		0.379807	0		0.384819	0		0.057173	0		0.120169	3777.27		0.737879	477502		0.059326	0
1.22554	0		0.673604	0		0.402398	0		0.407667	0		0.060879	0		0.123875	3777.27		0.737879	470117		0.063031	0
1.24403	0		0.69824	0		0.424988	0		0.429373	0		0.064584	0		0.127581	3777.27		0.737879	462732		0.066737	0
1.281	0		0.722876	0		0.447955	2628.71		0.458314	0		0.06829	0		0.131286	3777.27		0.737879	455346		0.070442	0
1.29949	157792		0.747512	0		0.47017	0		0.48002	0		0.071996	0		0.134992	3777.27		0.737879	448297		0.074148	0
1.33646	0		0.772148	0		0.49276	0		0.502868	0		0.075701	0		0.138698	3262.19		0.755738	593648		0.077853	0
1.36727	157792		0.796784	104493		0.515351	0		0.525716	0		0.079407	0		0.142403	3777.27		0.755738	586263		0.081559	0
1.37343	0		0.82142	281014		0.537942	0		0.548564	0		0.083113	0		0.146109	3777.27		0.755738	578878		0.085264	0
1.39808	0		0.846056	339855		0.560532	0		0.571412	0		0.086818	0		0.149815	3777.27		0.755738	571493		0.08897	0
1.42273	0		0.870692	457536		0.583123	0		0.594261	0		0.090524	0		0.15352	3777.27		0.755738	564108		0.092676	0
1.44738	0		0.895328	486956		0.605714	0		0.617109	0		0.09423	0		0.157226	3777.27		0.755738	556723		0.096381	0
1.47203	0		0.919964	486956		0.628304	0		0.639957	0		0.097935	0		0.160932	3777.27		0.755738	549338		0.100087	0
1.49668	0		0.9446	486956		0.650895	0		0.657093	0		0.101641	0		0.164637	3777.27		0.755738	541953		0.103792	0
1.52133	0		0.969235	428116		0.671603	24435.4		0.685019	117429		0.105347	0		0.168343	3777.27		0.755738	531379		0.107498	0
1.53981	0		0.993871	398696		0.694194	140077		0.708502	188765		0.109052	0		0.172049	3777.27		0.764668	650547		0.111203	0
1.57063	0		1.01851	369275		0.716785	227634		0.730969	251540		0.112758	0		0.175754	3777.27		0.809318	757108		0.114909	0
1.58911	39610.4		1.04314	339855		0.737493	227634		0.758006	260101		0.116464	0		0.17946	3777.27		0.813287	742916		0.118615	0
1.61376	39610.4		1.06778	310435		0.763849	235894		0.780854	260101		0.120169	0		0.183166	3777.27		0.779552	707110		0.12232	0
1.61992	0		1.09241	251594		0.786439	235894		0.803321	234420		0.123875	0		0.185945	3777.27		0.81924	784541		0.126026	0
1.66922	0		1.11705	192754		0.80903	229286		0.829978	174498		0.127581	0		0.208179	0		0.812295	775590		0.129731	0
1.71852	0		1.14169	192754		0.831621	232590		0.849399	217299		0.131286	0		0.232266	0		0.815271	767891		0.133437	0
2.41485	0		1.16632	192754		0.844799	192942		0.876436	204459		0.134992	639.256		0.236898	0		0.797411	701739		0.137142	0
2.45182	0		1.19096	192754		0.873665	179726		0.914135	174498		0.138698	365.289		0.240603	0		0.828666	799060		0.140848	0
2.55042	0		1.21559	163333		0.916336	118601		0.944599	131696		0.142403	365.289		0.244309	0		0.83143	822202		0.144553	0
2.57507	0		1.24023	133913		0.935161	128513		0.967448	131696		0.146109	365.289		0.248015	0		0.830154	832589		0.148259	0
2.59355	0		1.26487	133913		0.964529	121574		0.990296	131696		0.149815	365.289		0.25172	0		0.834619	808515		0.151965	0
2.6675	12448701		1.2895	133913		0.980343	113645		1.01124	114576		0.15352	365.289		0.255426	0		0.856944	770219		0.15567	0
2.67366	11503247		1.31414	133913		1.01235	110341		1.04424	74628		0.157226	365.289		0.259132	0		0.856944	763430		0.159376	0
2.67366	11148701		1.33877	133913		1.03494	107036		1.10834	131696		0.160932	365.289		0.262837	0		0.856944	750749		0.163081	0
2.68599	8666883		1.36341	133913		1.10647	97124.4		1.13119	131696		0.164637	365.289		0.266543	0		0.876789	691109		0.166787	0
2.72296	5830519		1.38805	133913		1.13283	110341		1.15404	128130		0.168343	365.289		0.270249	0		0.874804	682941		0.170492	0
2.73529	4589610		1.41268	133913		1.15542	113645		1.17308	126346		0.172049	365.289		0.273954	0		0.874804	675556		0.174198	0
2.78458	2994156		1.43732	133913		1.17989	103732		1.20355	117429		0.175754	365.289		0.27766	0		0.879269	665793		0.177904	0
2.81539	2344156		1.46195	133913		1.2006	107036		1.22449	46093.8		0.17946	365.289		0.281366	0		0.880757	716509		0.181609	0
2.88318	7012338		1.48659	133913		1.22633	87212.3		1.31779	24693.1		0.183166	365.289		0.285071	0		0.880757	709124		0.185315	0
2.88318	5948701		1.51123	133913		1.39702	21131.4		1.39204	3292.41		0.186871	365.289		0.288777	0		0.880757	701739		0.18902	0
2.90783	4530519		1.53586	104493		1.45701	18488.1		1.43317	3292.41		0.190577	365.289		0.292483	0		0.880757	658100		0.192726	0
2.93248	3821429		1.5605	133913		1.54134	19479.3		1.45297	20413		0.194283	365.289		0.296188	0		0.880757	650715		0.196431	0
2.97561	2698701		1.58513	163333		1.56958	1307.1		1.47201	3292.41		0.197988	365.289		0.299894	0		0.883734	643330		0.200137	0
3.02491	1871429		1.60977	0		1.59155	7915.18		1.52913	24693.1		0.201694	365.289		0.3036	0		0.883734	635231		0.203842	0
3.0434	1694156		1.63441	0		1.62418	0		1.54056	46093.8		0.2054	365.289		0.307305	0		0.884726	625874		0.207548	0
3.10502	1221429		1.65904	0		1.64526	2628.71		1.5761	17559.5		0.209105	639.256		0.311011	0		0.880757	621175		0.211254	0
3.14199	1103247		1.68368	0		1.66748	0		1.59958	0		0.212811	365.289		0.314717	0		0.880757	613790		0.214959	0
3.16664	985065		1.70831	0		1.69007	0		1.62662	37533.5		0.216517	365.289		0.318422	0		0.886711	604726		0.218665	0
3.19129	866883		1.73295	0		1.71266	0		1.64908	10426		0.220222	365.289		0.322128	0		0.892664	599020		0.22237	0
3.2221	807792		1.75758	0		1.73525	0		1.67193	0		0.223928	365.289		0.325834	0		0.892664	560751		0.226076	0
3.43778	512338		1.78222	0		1.75784	0		1.69478	0		0.227634	365.289		0.329539	0		0.892664	553366		0.229781	0
3.53637	394156		1.80686	0		1.78043	0		1.71763	0		0.231339	365.289		0.333245	0		0.892664	545981		0.233487	0
3.57335	394156		1.83149	0		1.80302	0		1.74048	0		0.235045	365.289		0.336951	0		0.892664	538596		0.237193	0
3.62881	275974		1.85613	0		1.82561	0		1.76333	0		0.238751	365.289		0.340656	0		0.892664	528089		0.240898	0
3.70275	275974		1.88077	0		1.8482	0		1.78617	0		0.242456	365.289		0.344362	0		0.907547	520693		0.244604	0
3.72124	275974		1.9054	0		1.87079	0		1.80902	0		0.246162	365.289		0.348068	0		0.916477	513084		0.248309	0
3.89378	157792		1.93004	0		1.89338	0		1.83187	0		0.249868	365.289		0.351773	0		0.925407	487236		0.252015	0
4.06632	157792		1.95467	0		1.91597	0		1.85472	0		0.253573	365.289		0.355479	0		0.92243	467162		0.25572	0
4.1033	157792		1.97931	0		1.92915	0		1.87757	0		0.257279	365.289		0.359185	0		0.92243	460046		0.259426	0
4.14027	157792		2.00394	0		1.95362	34347.5		1.90041	0		0.260985	365.289		0.36289	0		0.92243	449506		0.263131	0
4.34979	0		2.02858	0		1.97998	34347.5		1.91945	0		0.26469	365.289		0.366596	0		0.934337	418421		0.266837	0
4.39292	0		2.05322	0		2.0421	0		2.02608	46093.8		0.268396	365.289		0.370302	0		0.934337	411036		0.270543	0
4.43606	0		2.07785	0		2.07674	6593.57		2.04893	17559.5		0.272102	365.289		0.374007	0		0.934337	403651		0.274248	0
4.47919	0		2.10249	0		2.10046	1307.1		2.08053	11852.7		0.275807	365.289		0.377713	0		0.934337	396266		0.277954	0
4.50384	0		2.12712	0		2.12305	0		2.10224	0		0.279513	365.289		0.381419	0		0.95815	629902		0.281659	0
4.52849	0		2.15176	133913		2.14565	0		2.12318	0		0.283219	365.289		0.385124	0		0.970057	676898		0.285365	0
4.56546	0		2.1764	104493		2.16447	0		2.14794	0		0.286924	365.289		0.38883	0		0.97601	652058		0.28907	0
4.59011	0		2.20103	0		2.19836	0		2.17078	0		0.29063	365.289		0.392536	0		0.98494	590124		0.292776	0
4.61476	0		2.22567	0		2.22095	0		2.19363	0		0.294336	365.289		0.396241	0		0.997839	564108		0.296482	0
4.63941	0		2.2503	0		2.24354	0		2.21648	0		0.298041	365.289		0.399947	0		1.0028	522215		0.300187	0
4.66406	0		2.27494	0		2.26613	0		2.23933	0		0.301747	365.289		0.403653	0		1.0028	514930		0.303893	0
4.68871	0		2.29957	0		2.28872	0		2.26218	0		0.305453	365.289		0.407358	0		1.0028	500412		0.307598	0
4.7072	157792		2.32421	0		2.31131	0		2.28617	11852.7		0.309158	365.289		0.411064	0		1.00578	552024		0.311304	0
4.71336	0		2.34885	0		2.34143	0		2.30787	0		0.312864	365.289		0.41477	0		1.00578	544638		0.315009	0
4.73801	0		2.37348	0		2.36402	0		2.33072	0		0.31657	365.289		0.418475	0		1.00578	537254		0.318715	0
4.76265	0		2.39812	0		2.38661	0		2.35357	0		0.320275	365.289		0.422181	0		1.00578	529868		0.32242	0
4.7873	0		2.42275	0		2.4092	44259.7		2.37642	17559.5		0.323981	365.289		0.425887	0		1.00578	507713		0.326126	0
4.81195	0		2.44739	0		2.42427	123557		2.40688	24693.1		0.327687	365.289		0.429592	0		1.01173	452661		0.329832	0
4.8366	0		2.47203	0		2.43744	450657		2.42783	174498		0.331392	365.289		0.433298	0		1.01173	445276		0.333537	0
4.86125	0		2.49666	0		2.44121	1640113		2.4329	626766		0.335098	365.289		0.437004	0		1.01173	437891		0.337243	0
4.8859	0		2.5213	0		2.44121	1402222		2.43544	1223132		0.338804	639.256		0.440709	0		1.01173	426478		0.340948	0
4.91055	0		2.54593	0		2.44121	1164331		2.43544	966323		0.342509	365.289		0.444415	0		1.01471	418757		0.344654	0
4.9352	0		2.57057	0		2.44121	926440		2.45068	6188091		0.346215	365.289		0.448121	0		1.01471	411372		0.348359	0
4.95985	0		2.59521	0		2.44121	688548		2.45068	5931283		0.349921	365.289		0.451826	0		1.01471	404658		0.352065	0
4.98449	0		2.61984	0		2.44497	3265703		2.45068	5674474		0.353626	365.289		0.455532	0		1.01371	393037		0.355771	0
5.00914	0		2.64448	0		2.44497	3027812		2.45068	5417666		0.357332	365.289		0.459238	0		1.01768	377719		0.359476	0
5.03379	0		2.66911	0		2.44497	2789921		2.45448	7215324		0.361038	365.289		0.462943	0		1.01768	367901		0.363182	0
5.05844	0		2.69375	0		2.44497	2552030		2.45448	6958516		0.364743	365.289		0.466649	0		1.03852	344459		0.366887	0
5.08309	0		2.71839	0		2.44497	2314138		2.45448	6701707		0.368449	365.289		0.470355	0		1.03554	328458		0.370593	0
5.10774	0		2.74302	0		2.44497	1977126		2.45448	6477000		0.372155	365.289		0.47406	0		1.0415	319730		0.374298	0
5.13239	0		2.76766	0		2.44874	4494808		2.45829	7643338		0.37586	365.289		0.477766	0		1.04745	335507		0.378004	0
5.15704	0		2.79229	0		2.44874	4256917		2.46464	8042817		0.379566	365.289		0.481472	0		1.0534	284147		0.381709	0
5.18169	0		2.81693	0		2.44874	4019025		2.47479	8306759		0.383272	365.289		0.485177	0		1.0534	277098		0.385415	0
5.20634	0		2.84157	0		2.44874	3781134		2.47924	9847608		0.386977	365.289		0.488883	0		1.06531	269377		0.389121	0
5.23098	0		2.8662	0		2.44874	3563067		2.48114	9483797		0.390683	365.289		0.492589	0		1.06531	261992		0.392826	0
5.25563	0		2.89084	0		2.45232	7276596		2.48114	9226988		0.394389	365.289		0.496294	0		1.07325	252817		0.396532	0
5.28028	0		2.91547	0		2.45627	6953017		2.48114	8970180		0.398094	365.289		0.5	0		1.07523	245432		0.400237	0
5.30493	0		2.94011	0		2.45627	6635829		2.48114	8713372		0.4018	365.289		0.503706	0		1.08019	237319		0.403943	0
5.32958	0		2.96475	0		2.46192	7850065		2.48495	7728940		0.405506	365.289		0.507411	0		1.08019	229766		0.407648	0
5.35423	0		2.98938	0		2.4638	7263597		2.48495	7472132		0.409211	365.289		0.511117	0		1.08912	222381		0.411354	0
5.37888	0		3.01402	0		2.4638	8182122		2.48495	7215324		0.412917	365.289		0.514823	0		1.08912	214996		0.41506	0
5.40353	0		3.03865	0		2.46756	9887009		2.48495	6958516		0.416623	365.289		0.518528	0		1.08912	207611		0.418765	0
5.42818	0		3.06329	0		2.46945	9285673		2.48495	6701707		0.420328	365.289		0.52316	0		1.09309	198296		0.422471	0
5.45282	0		3.08792	0		2.46945	9034565		2.48749	8014283		0.424034	365.289		0.539836	0		1.11889	190722		0.426176	0
5.47747	0		3.11256	0		2.46945	8796674		2.4913	6387831		0.42774	365.289		0.575966	3262.19		1.13526	182910		0.429882	0
5.50212	0		3.1372	0		2.46945	8578607		2.49923	6113188		0.431445	365.289		0.579672	3777.27		1.14469	172140		0.433587	0
5.52677	0		3.16183	0		2.46945	9649118		2.50272	5688742		0.435151	365.289		0.583377	3777.27		1.1427	160951		0.437293	0
5.55142	0		3.18647	0		2.47133	8420013		2.50875	4962902		0.438857	365.289		0.587083	3262.19		1.16585	150955		0.440998	0
5.57607	0		3.2111	0		2.47886	7693123		2.51351	5481868		0.442562	365.289		0.590789	2747.11		1.16949	141034		0.444704	0
5.60072	0		3.23574	0		2.48868	7787234		2.51732	4508137		0.446268	365.289		0.594494	2232.03		1.20521	134143		0.44841	0
5.62537	0		3.26038	0		2.49141	7488272		2.52303	4155026		0.449974	365.289		0.5982	4807.44		1.21861	124361		0.452115	0
5.65001	0		3.28501	0		2.49392	7270206		2.53445	3641409		0.453679	365.289		0.602215	5150.83		1.22473	116479		0.455821	0
5.67466	0		3.30965	0		2.49392	6953017		2.53826	3898217		0.457385	365.289		0.605611	6352.69		1.24688	105068		0.459526	0
5.72396	0		3.33428	0		2.50019	6649045		2.54207	2892385		0.461091	365.289		0.609317	8413.02		1.26177	94821.2		0.463232	0
5.74861	0		3.35892	0		2.50051	5857726		2.54778	3117092		0.464796	365.289		0.613332	11331.8		1.26772	87100.4		0.466937	0
5.77326	0		3.38356	0		2.50145	6345073		2.54841	2535707		0.468502	365.289		0.616728	14078.9		1.26177	123019		0.470643	0
5.79791	0		3.40819	0		2.50145	6107182		2.55095	3463070		0.472208	365.289		0.620434	16654.3		1.26177	115634		0.474349	0
5.82256	0		3.43283	0		2.50333	5614879		2.57063	2121960		0.475913	365.289		0.619508	14078.9		1.30741	74344.4		0.478054	0
5.84721	0		3.45746	0		2.5071	5267954		2.59348	1811650		0.479619	365.289		0.622596	19916.5		1.36042	84917.1		0.48176	0
5.87186	0		3.4821	0		2.52027	4678182		2.62299	1426438		0.483325	365.289		0.626301	24380.6		1.34511	104472		0.485465	0
5.8965	0		3.50673	0		2.52027	4385774		2.64108	1258799		0.48703	365.289		0.625066	20259.9		1.35404	113032		0.489171	0
5.92115	39610.4		3.53137	0		2.52329	4966626		2.64488	1030525		0.490736	365.289		0.629698	27986.2		1.37041	94945.1		0.492876	0
5.92115	0		3.55601	0		2.52909	5191489		2.64869	1779549		0.494442	365.289		0.628772	24380.6		1.39472	82699.2		0.496582	0
5.9458	0		3.58064	0		2.52909	3829787		2.64869	1544142		0.498147	365.289		0.63186	31935.1		1.39869	75603.2		0.500288	0
5.96429	39610.4		3.60528	0		2.53534	3695229		2.65441	2050625		0.501853	365.289		0.635257	37257.6		1.41655	67467.7		0.503993	0
5.97045	0		3.62992	0		2.53628	3463946		2.66773	5160858		0.505558	365.289		0.63433	33652.1		1.414	61516.5		0.507699	0
5.9951	0		3.65455	0		2.53718	4170213		2.66773	4904050		0.509264	365.289		0.63711	40348.1		1.4106	52524.9		0.511404	0
6.01975	0		3.67919	0		2.54663	3067461		2.66773	4647241		0.51297	365.289		0.638962	43438.6		1.46418	61756.2		0.51511	0
6.0444	0		3.70382	0		2.55228	2854350		2.66773	4390433		0.516675	365.289		0.640815	47044.2		1.47509	54315.2		0.518815	0
6.0937	0		3.72846	0		2.56546	3191489		2.66773	4133625		0.520381	365.289		0.642668	50649.8		1.49395	46370.7		0.522521	0
6.11834	0		3.7531	0		2.57048	2697408		2.66773	3769813		0.524087	365.289		0.644521	54770.4		1.55824	45274.1		0.526226	0
6.14299	0		3.77773	0		2.58428	2302244		2.67535	6509101		0.527792	365.289		0.646374	58376		1.58391	34547.1		0.529932	0
6.17997	0		3.80237	0		2.59683	1983734		2.6763	5594222		0.531498	365.289		0.648227	63011.8		1.61748	29866.2		0.533638	0
6.19845	39610.4		3.827	0		2.60236	1679762		2.69439	5439067		0.535204	365.289		0.650079	67647.5		1.62095	46370.7		0.537343	0
6.21694	0		3.85164	0		2.60587	1872340		2.69439	4754245		0.538909	365.289		0.651932	72798.4		1.66897	36036.1		0.541049	0
6.2231	39610.4		3.87627	0		2.618	1531915		2.6982	4369033		0.542615	365.289		0.653785	76919		1.69239	28691.3		0.544754	0
6.24775	39610.4		3.90091	0		2.62494	1378433		2.70201	4158592		0.546321	365.289		0.652859	69707.9		1.73737	20171.8		0.54846	0
6.27856	0		3.92555	0		2.63012	1021277		2.70201	5053854		0.550026	365.289		0.655947	83100		1.78566	26901		0.552165	0
6.2724	0		3.95018	0		2.63416	1531915		2.72105	4219228		0.553732	365.289		0.657491	88250.8		1.79955	16047.2		0.555871	0
6.29705	39610.4		3.97482	0		2.64547	1332837		2.72295	3673510		0.557438	365.289		0.659344	93401.6		1.8432	81572.8		0.559577	0
6.31553	0		3.99945	0		2.64641	1104858		2.73437	3208045		0.561143	365.289		0.661505	99582.6		1.84717	103437		0.563282	0
6.34018	39610.4		4.02409	0		2.65841	1702128		2.74009	2714046		0.564849	639.256		0.66027	90311.2		1.84519	71994.6		0.566988	0
6.36483	0		4.04873	0		2.66245	2297872		2.75913	2721180		0.568555	0		0.663049	105764		1.87615	62058.4		0.570693	0
6.37099	39610.4		4.07336	0		2.66245	3063830		2.76198	2314567		0.57226	0		0.665211	111945		1.86702	92359.5		0.574399	0
6.38332	0		4.098	0		2.67339	4435335		2.78007	1768849		0.575966	0		0.663976	102673		1.86305	121676		0.578104	0
6.39564	39610.4		4.12263	0		2.67464	5218394		2.79054	2025657		0.579672	0		0.666755	118126		1.86305	114813		0.58181	0
6.41413	0		4.14727	0		2.67464	4944158		2.80673	1462106		0.583377	0		0.668608	124307		1.90075	53755.8		0.585515	0
6.46959	39610.4		4.1719	0		2.67464	4719483		2.82082	1728188		0.587083	0		0.667681	115035		1.9333	35807.8		0.589221	0
6.47575	0		4.19654	0		2.67841	5446373		2.83402	1422871		0.590789	1187.19		0.670461	130488		2.00465	25363.2		0.592927	0
6.52505	0		4.22118	0		2.68406	5674352		2.8429	1191031		0.594494	1461.16		0.669534	121216		1.99998	14592.5		0.596632	0
6.5497	39610.4		4.24581	0		2.68519	5945944		2.86829	1315868		0.5982	1735.12		0.672313	135638		2.01545	37707.8		0.600338	0
6.56819	39610.4		4.27045	0		2.69073	6595745		2.8867	998424		0.601906	2283.06		0.671387	127397		2.07141	27796.2		0.604043	0
6.58051	0		4.29509	0		2.69535	5109360		2.91982	885001		0.605611	3104.96		0.674166	143880		2.07737	35740.7		0.607749	0
6.59284	39610.4		4.31972	0		2.69535	4871469		2.94648	773717		0.609317	3926.86		0.674166	140789		2.13426	17762.9		0.611454	0
6.61132	0		4.34436	0		2.69724	4620362		2.97009	709515		0.613023	4474.79		0.676019	151091		2.16071	24159.6		0.61516	0
6.62365	0		4.36899	0		2.69849	4316390		2.99332	661364		0.616728	5570.66		0.676019	148000		2.20635	13641.5		0.618866	0
6.67911	39610.4		4.39363	0		2.70853	4142927		3.01617	565060		0.620434	6940.5		0.677872	158302		2.22025	18005.3		0.622571	0
6.67911	0		4.41826	0		2.71732	3857127		3.03521	559710		0.62414	8584.3		0.677872	155212		2.27879	13137.9		0.626277	0
6.70992	39610.4		4.4429	0		2.72736	3781134		3.08535	502642		0.627845	10502.1		0.679725	166543		2.34899	15305.9		0.629982	0
6.70992	0		4.46754	0		2.72798	3391257		3.10566	522259		0.630625	11324		0.679725	162938		2.37305	26117.7		0.633688	0
6.7284	0		4.49217	0		2.73781	3049839		3.13231	474108		0.633404	14063.6		0.681578	174785		2.42067	878757		0.637393	0
6.7777	0		4.51681	0		2.74618	3193014		3.16087	442006		0.63711	16255.4		0.681578	171694		2.42266	897779		0.641099	0
6.79003	39610.4		4.54144	0		2.7512	2657759		3.17991	367104		0.641124	19177.7		0.68343	183026		2.42266	890394		0.644804	0
6.827	0		4.56608	0		2.75183	2928691		3.2034	409906		0.639889	17351.2		0.68343	179420		2.42861	818893		0.64851	0
6.87013	0		4.59072	0		2.76187	2436388		3.22942	409906		0.643594	21186.8		0.685283	191267		2.43457	840712		0.652216	0
6.91943	0		4.61535	0		2.76501	2175369		3.24655	302902		0.646374	23652.5		0.685283	187662		2.43457	833327		0.655921	0
6.96873	0		4.63999	0		2.78007	1864788		3.28273	313602		0.648227	26118.2		0.687136	199509		2.43754	826110		0.659627	0
6.98105	39610.4		4.66462	0		2.80266	1761891		3.30621	326681		0.651006	28857.8		0.687136	195903		2.44349	663135		0.663332	0
7.01803	0		4.68926	0		2.81395	1527776		3.3389	308252		0.653785	31323.5		0.688989	208780		2.44052	653400		0.667038	0
7.03651	0		4.7139	0		2.83429	1459712		3.3627	270801		0.655638	33515.3		0.688989	204660		2.44052	643666		0.670743	0
7.06116	39610.4		4.73853	0		2.84784	1258496		3.38364	217299		0.656564	35433.1		0.690842	218052		2.44647	672870		0.674449	0
7.06733	0		4.76317	0		2.86215	1073139		3.41411	251540		0.659344	38172.7		0.690842	213931		2.46235	501671		0.678155	0
7.11662	0		4.7878	0		2.87608	1160366		3.43696	245834		0.661196	41460.3		0.692695	227323		2.46136	492943		0.68186	0
7.18441	39610.4		4.81244	0		2.88474	958158		3.46552	267234		0.664902	46939.7		0.692695	223202		2.46036	484999		0.685566	0
7.21522	0		4.83707	0		2.9062	900007		3.49331	221579		0.663976	44747.9		0.694547	236595		2.46433	463974		0.689271	14357.7
7.25835	0		4.86171	0		2.93067	819389		3.52264	174498		0.666755	49953.3		0.694547	232474		2.46433	455570		0.692977	39677.7
7.35695	0		4.88635	0		2.9382	985912		3.54548	178065		0.667681	51871.1		0.6964	246896		2.46433	474816		0.696682	64997.6
7.40625	0		4.91098	0		2.95577	701765		3.56833	192332		0.670461	55706.6		0.6964	242776		2.4683	444157		0.700388	64997.6
7.48019	0		4.93562	0		2.97962	688548		3.59689	208739		0.669534	53514.9		0.695474	240715		2.46632	435317		0.704093	115638
7.52333	0		4.96026	0		3.00296	617181		3.62583	208739		0.672313	58720.2		0.698253	256168		2.48814	384853		0.707799	191598
7.56646	0		4.98489	0		3.03045	526650		3.64792	165938		0.674166	61185.9		0.698253	252047		2.48814	377468		0.711505	242237
7.61576	0		5.00953	0		3.05191	541849		3.67876	153097		0.676019	64199.6		0.700106	266469		2.48814	370083		0.71521	267557
7.64041	39610.4		5.03416	0		3.07375	444049		3.70859	160231		0.677872	68857		0.700106	262349		2.48814	359397		0.718916	318197
7.67122	0		5.0588	0		3.11064	399114		3.73398	157377		0.676945	66117.4		0.701959	275741		2.48814	349942		0.722621	318197
7.76982	0		5.08343	0		3.13399	386228		3.76064	174498		0.679725	71870.7		0.701959	271620		2.50005	278273		0.726327	368837
7.87458	0		5.10807	0		3.1616	411009		3.78729	140257		0.681578	75980.2		0.701032	259258		2.50203	259502		0.730032	368837
7.91155	0		5.13271	0		3.1867	351536		3.81395	174498		0.680651	73788.4		0.703812	287073		2.50005	249236		0.733738	394157
7.9855	0		5.15734	0		3.20553	371360		3.85393	131696		0.683739	80546.3		0.703812	282952		2.506	269377		0.737444	444797
8.02247	39610.4		5.18198	0		3.24092	311887		3.87297	131696		0.682504	78171.9		0.705664	297374		2.52833	199135		0.741149	495437
8.02863	0		5.20661	0		3.26389	306931		3.90077	157377		0.685283	83925.2		0.705664	293254		2.51791	219192		0.744855	546077
8.05944	39610.4		5.23125	0		3.2861	292063		3.92629	131696		0.687136	88308.7		0.704738	279862		2.51791	210632		0.74856	571397
8.07177	0		5.25589	0		3.31471	232590		3.95231	160231		0.68621	85843		0.707517	307676		2.52982	179980		0.752266	596717
8.12106	0		5.28052	0		3.33505	280168		3.9796	131696		0.688989	92692.1		0.707517	303555		2.52982	189484		0.755971	571397
8.17652	0		5.30516	0		3.35914	252414		4.02149	124563		0.688062	90226.4		0.706591	290163		2.53577	168672		0.759677	571397
8.28128	0		5.32979	0		3.3806	235894		4.04434	131696		0.690842	97349.6		0.70937	317978		2.54371	160481		0.763382	596717
8.32442	0		5.35443	0		3.40257	232590		4.06528	131696		0.689915	94609.9		0.70937	313857		2.57348	123292		0.767088	596717
8.34907	39610.4		5.37907	0		3.42578	242502					0.692695	102281		0.708444	300465		2.5834	111941		0.770794	647357
8.37988	0		5.4037	0		3.44725	240520					0.691768	100089		0.711223	328279		2.57863	104556		0.774499	622037
8.42301	0		5.42834	0		3.47473	227634					0.694547	107212		0.711223	324159		2.58042	135204		0.778205	596717
8.45999	0		5.45297	0		3.49732	225982					0.693621	104473		0.710296	310766		2.5834	142488		0.78191	672677
8.47847	0		5.47761	0		3.51803	222678					0.6964	112144		0.713076	338581		2.60721	98401.8		0.785616	672677
8.4908	39610.4		5.50225	0		3.5469	199550					0.695474	109952		0.713076	334460		2.634	87960.6		0.789321	723317
8.52161	0		5.52688	0		3.56886	183030					0.698253	117075		0.712149	321068		2.63698	106738		0.793027	723317
8.56475	39610.4		5.55152	0		3.59522	153293					0.697327	114336		0.715237	350943		2.65781	92807.1		0.796733	773957
8.57091	0		5.57615	0		3.62534	163205					0.700106	122007		0.714929	345792		2.66823	80420.3		0.800438	773957
8.62021	0		5.60079	0		3.66362	140077					0.699179	119815		0.714002	343732		2.67468	67966.4		0.804144	799277
8.63869	0		5.62542	0		3.6965	149328					0.701959	128582		0.716781	360214		2.70927	58423.4		0.807849	799277
8.6695	0		5.65006	0		3.7157	178074					0.701032	126390		0.716781	356094		2.75604	51909.5		0.811555	697997
8.72496	0		5.6747	0		3.74959	136773					0.701032	124198		0.718634	370516		2.77589	34509.8		0.81526	773957
8.86669	0		5.69933	0		3.77218	168161					0.703812	132965		0.718634	366396		2.80665	58362.1		0.818966	748637
8.87286	39610.4		5.72397	0		3.80795	133469					0.702885	130774		0.720487	381848		2.82748	42957.9		0.822671	723317
8.90983	0		5.7486	0		3.82959	128513					0.705664	137349		0.720487	377727		2.83542	49168.1		0.826377	723317
8.92215	39610.4		5.77324	0		3.85915	161223					0.704738	135157		0.72234	392150		2.88225	30884.5		0.830083	697997
8.95913	0		5.79788	0		3.88136	113645					0.707826	144107		0.72234	388029		2.89594	37195.3		0.833788	748637
8.98378	0		5.82251	0		3.90395	116949					0.706591	141732		0.721413	374637		2.92869	51853.6		0.837494	773957
9.00842	39610.4		5.84715	0		3.92655	113645					0.706591	139540		0.724193	402451		2.95575	31559.9		0.841199	723317
9.01459	0		5.87178	0		3.94914	113645					0.709679	149586		0.724193	398331		2.93464	38426.2		0.844905	723317
9.06388	0		5.89642	0		3.97361	113645					0.708444	147212		0.723266	384938		3.00013	22537.1		0.84861	723317
9.08237	39610.4		5.92106	0		3.99432	113645					0.711223	155157		0.726046	413783		3.04577	30145.9		0.852316	723317
9.08237	0		5.94569	0		4.01691	113645					0.710296	152691		0.726046	409662		3.03585	15935.3		0.856022	697997
9.11934	0		5.97033	0		4.0395	113645					0.713385	161640		0.725119	407602		3.08794	107773		0.859727	622037
9.1748	0		5.99496	0		4.05456	113645					0.712149	159266		0.725119	395240		3.0924	99554.3		0.863433	622037
9.2241	0		6.0196	0								0.712149	157074		0.727898	424085		3.0924	92471.4		0.867138	647357
9.372	0		6.04423	0								0.715237	167120		0.727898	419964		3.10133	77701.3		0.870844	622037
9.42129	0		6.06887	0								0.714002	164746		0.726972	417904		3.12068	49923.4		0.874549	596717
9.52605	0		6.09351	0								0.716781	172690		0.729751	435416		3.16235	33348.9		0.878255	520757
9.93276	0		6.11814	0								0.715855	170225		0.729751	431296		3.16384	43125.8		0.88196	495437
9.98206	0		6.14278	0								0.718943	179174		0.731604	445718		3.2073	23588.9		0.885666	495437
10.0807	0		6.16742	0								0.717708	176800		0.731604	441598		3.26869	22164.1		0.889372	520757
10.1299	0		6.19205	0								0.717708	174608		0.730678	428205		3.27844	17026.3		0.893077	495437
10.3148	0		6.21669	0								0.720487	184745		0.733457	457050		3.37518	14997.5		0.896783	470117
10.4134	0		6.24132	0								0.719561	182279		0.733457	452929		3.39542	23991.7		0.900488	470117
10.4627	0		6.26596	0								0.72234	191046		0.73253	450869		3.43897	15371.8		0.904194	419477
10.512	0		6.29059	0								0.721413	188854		0.73253	438507		3.45655	20523		0.907899	470117
10.6106	0		6.31523	0								0.721413	186663		0.73531	467352		3.52898	12410.6		0.911605	470117
10.6599	0		6.33987	0								0.724502	197622		0.73531	463231		3.53295	20830.7		0.915311	470117
10.8756	0		6.3645	0								0.723266	195430		0.737163	476623		3.6029	12830.2		0.919016	444797
10.9187	0		6.38914	0								0.723266	193238		0.737163	472502		3.64665	10900		0.922722	419477
11.0173	0		6.41377	0								0.726046	203375		0.739015	485895		3.70431	12114.9		0.926427	368837
11.1775	0		6.43841	0								0.725119	200909		0.739015	481774		3.76691	24282.7		0.930133	394157
11.2145	0		6.46305	0								0.727898	209950		0.740868	495166		3.77763	12578.5		0.933838	368837
11.4733	0		6.48768	0								0.726972	207484		0.740868	491046		3.83226	10676.2		0.937544	368837
11.5349	0		6.51232	0								0.726972	205293		0.742721	505468		3.85343	15935.3		0.941249	444797
11.7321	0		6.53695	0								0.729751	216251		0.742721	501347		3.89737	10036.8		0.944955	495437
11.8184	0		6.56159	0								0.728825	214060		0.744574	515769		3.95712	7643.88		0.948661	546077
11.9786	0		6.58623	0								0.728825	211868		0.744574	511649		4.0491	7543.18		0.952366	622037
12.601	0		6.61086	0								0.731913	223009		0.743647	498257		4.05386	10228.6		0.956072	647357
15	0		6.6355	0								0.730678	220635		0.746427	526071		4.10999	10180.7		0.959777	672677
			6.66013	0								0.730678	218443		0.746427	521950		4.1759	7249.45		0.963483	647357
			6.68477	0								0.733457	228580		0.7455	508558		4.24777	5720.89		0.967188	622037
			6.70941	0								0.73253	226114		0.74828	535343		4.32176	8941.86		0.970894	622037
			6.73404	0								0.73531	235155		0.74828	531222		4.38605	7677.45		0.9746	622037
			6.75868	0								0.734383	232689		0.747353	518860		4.45273	7974.77		0.978305	520757
			6.78331	0								0.734383	230498		0.750132	545644		4.52536	8080.27		0.982011	546077
			6.80795	0								0.737163	242004		0.750132	541524		4.5837	7263.44		0.985716	520757
			6.83258	0								0.736236	239264		0.749206	539463		4.6472	7151.55		0.989422	520757
			6.85722	0								0.736236	237073		0.751985	554916		4.68491	13921.2		0.993127	470117
			6.88186	0								0.739015	247484		0.751985	550795		4.73402	5361.23		0.996833	419477
			6.90649	0								0.738089	244744		0.753838	564187		4.79122	5385.2		1.00054	419477
			6.93113	0								0.741177	252415		0.753838	560582		4.81707	9020.19		1.00424	419477
			6.95577	0								0.739942	250223		0.755691	575519		4.88236	7934.81		1.00795	368837
			6.9804	0								0.742721	258168		0.755691	571398		4.93098	6871.81		1.01165	394157
			7.00504	0								0.741795	255702		0.757544	582730		5.00757	6435.42		1.01536	368837
			7.02967	0								0.744574	264743		0.757544	579125		5.08675	7151.55		1.01907	318197
			7.05431	0								0.743647	262278		0.756617	568308		5.14133	9423.01		1.02277	267557
			7.07894	0								0.743647	260086		0.759397	592002		5.17605	4801.75		1.02648	318197
			7.10358	0								0.746427	271045		0.759397	587881		5.22368	11739.2		1.03018	267557
			7.12822	0								0.746427	269127		0.761249	601273		5.24005	5294.09		1.03389	267557
			7.15285	0								0.7455	266661		0.761249	597152		5.31	6983.7		1.03759	267557
			7.17749	0								0.748588	277802		0.763102	609514		5.39434	7338.04		1.0413	242237
			7.20212	0								0.747353	275428		0.763102	605909		5.46413	7468.58		1.045	216918
			7.22676	0								0.747353	273236		0.764955	617756		5.52772	6152.48		1.04871	216918
			7.2514	0								0.750132	283373		0.764955	614150		5.58981	5752.86		1.05242	216918
			7.27603	0								0.749206	280907		0.766808	625997		5.62354	10116.8		1.05612	242237
			7.30067	0								0.751985	289948		0.766808	622392		5.66422	5025.54		1.05983	216918
			7.3253	0								0.751059	287483		0.768661	634238		5.74629	6248.39		1.06353	191598
			7.34994	0								0.751059	285291		0.768661	630633		5.80412	5696.91		1.06724	216918
			7.37458	0								0.754147	296432		0.770513	641450		5.87913	7677.45		1.07094	191598
			7.39921	0								0.752912	294058		0.770513	638359		5.94105	6284.36		1.07465	166278
			7.42385	0								0.752912	291866		0.772366	649691		6.05482	6946.4		1.07835	216918
			7.44848	0								0.755691	302003		0.772366	646085		6.13666	6344.3		1.08206	216918
			7.47312	0								0.754764	299537		0.774528	657932		6.15537	12242.8		1.08577	216918
			7.49775	0								0.757544	308578		0.774219	653296		6.21745	7047.64		1.08947	191598
			7.52239	0								0.756617	306112		0.776072	663083		6.27576	5449.15		1.09318	166278
			7.54703	0								0.756617	303921		0.778234	670294		6.25062	13921.2		1.09688	166278
			7.57166	0								0.759705	315062		0.776998	667204		6.33297	7990.76		1.10059	140958
			7.5963	0								0.75847	312688		0.776998	658962		6.41136	7793.41		1.10429	166278
			7.62093	0								0.75847	310496		0.779778	676475		6.47354	5193.39		1.108	191598
			7.64557	0								0.761249	320907		0.78163	682656		6.54382	5151.42		1.1117	140958
			7.67021	0								0.760323	318167		0.780704	673385		6.56317	11067.9		1.11541	166278
			7.69484	0								0.763102	326112		0.783792	688837		6.61675	6787.89		1.11912	140958
			7.71948	0								0.762176	323646		0.782557	679566		6.67926	7580.48		1.12282	166278
			7.74411	0								0.764955	332413		0.785336	693988		6.74375	5752.86		1.12653	115638
			7.76875	0								0.764955	330496		0.787189	699139		6.77897	11907.1		1.13023	115638
			7.79339	0								0.764029	328030		0.789042	704290		6.839	8997.81		1.13394	115638
			7.81802	0								0.766808	338988		0.791203	709784		6.90072	10396.5		1.13764	115638
			7.84266	0								0.765881	336797		0.792747	715622		6.93128	13137.9		1.14135	115638
			7.86729	0								0.765881	334605		0.7946	718712		6.99255	12410.6		1.14505	115638
			7.89193	0								0.768661	343920		0.793674	712531		7.03794	16588.5		1.14876	115638
			7.91657	0								0.767734	341180		0.796453	722833		7.10194	17901.5		1.15247	115638
			7.9412	0								0.770513	349399		0.798306	726438		7.09896	10597.9		1.15617	115638
			7.96584	0								0.769587	346660		0.800159	729529		7.15998	21837.8		1.15988	115638
			7.99047	0								0.772366	354878		0.802012	732619		7.20711	15040.1		1.16358	115638
			8.01511	0								0.77144	352139		0.803864	735710		7.22696	23128.5		1.16729	115638
			8.03974	0								0.774219	360358		0.806026	738972		7.27012	30369.7		1.17099	115638
			8.06438	0								0.773293	357618		0.809423	743951		7.31804	19217.5		1.1747	90317.6
			8.08902	0								0.776072	365289		0.808497	739315		7.3361	24215.5		1.17841	115638
			8.11365	0								0.775146	363098		0.812202	746526		7.36587	12466.5		1.18211	90317.6
			8.13829	0								0.777925	369947		0.814981	748587		7.39663	23488.2		1.18582	64997.6
			8.16292	0								0.776998	367481		0.818687	750132		7.42257	16366.9		1.18952	64997.6
			8.18756	0								0.779778	374604		0.822393	753222		7.47799	12354.7		1.19323	64997.6
			8.2122	0								0.778851	371864		0.826098	753222		7.49883	13137.9		1.19693	64997.6
			8.23683	0								0.78163	379810		0.829804	752707		7.55935	9603.91		1.20064	64997.6
			8.26147	0								0.780704	377344		0.83351	752707		7.62385	17821.5		1.20434	90317.6
			8.2861	0								0.783792	384102		0.832583	749617		7.65824	10937.3		1.20805	90317.6
			8.31074	0								0.782557	381727		0.837215	749102		7.7382	15536.7		1.21176	64997.6
			8.33538	0								0.785645	389581		0.839377	745153		7.76276	20970.6		1.21546	64997.6
			8.36001	0								0.78441	387207		0.842774	743436		7.81112	14240.1		1.21917	64997.6
			8.38465	0								0.787189	393234		0.84648	739315		7.88628	18620.8		1.22287	64997.6
			8.40928	0								0.789042	396522		0.84648	736225		7.86991	24886.9		1.22658	64997.6
			8.43392	0								0.790895	401453		0.850185	736225		7.94816	23560.1		1.23028	64997.6
			8.45856	0								0.789968	399261		0.850185	732104		8.01577	30180.9		1.23399	64997.6
			8.48319	0								0.792747	404193		0.852965	733134		8.02693	23554.1		1.23769	64997.6
			8.50783	0								0.794909	407115		0.8542	728670		8.03462	36691.8		1.2414	64997.6
			8.53246	0								0.796453	410768		0.857597	724893		8.08083	27636.3		1.24511	64997.6
			8.5571	0								0.798306	414055		0.857597	721802		8.07232	18285.1		1.24881	64997.6
			8.58174	0								0.800468	416978		0.860376	722833		8.09415	36188.3		1.25252	64997.6
			8.60637	0								0.802012	420083		0.861611	718369		8.14972	29218.8		1.25622	64997.6
			8.63101	0								0.803864	422548		0.865008	714591		8.18544	37754.8		1.25993	64997.6
			8.65564	0								0.805717	425014		0.86717	710127		8.23545	29899.8		1.26363	64997.6
			8.68028	0								0.80757	428302		0.870566	708410		8.23902	48832.4		1.26734	64997.6
			8.70491	0								0.810349	431041		0.86964	706350		8.23902	19627.8		1.27104	64997.6
			8.72955	0								0.813129	433781		0.872419	703775		8.27176	37158		1.27475	64997.6
			8.75419	0								0.816834	437069		0.874581	699826		8.31641	42286.5		1.27846	64997.6
			8.77882	0								0.82054	439260		0.877051	699139		8.34439	30504		1.28216	64997.6
			8.80346	0								0.824246	440630		0.877978	695533		8.39182	27012.9		1.28587	64997.6
			8.82809	0								0.827951	441452		0.879831	692443		8.41643	37605.6		1.28957	64997.6
			8.85273	0								0.831657	441452		0.881683	689352		8.41464	43713.2		1.29328	64997.6
			8.87737	133913								0.835363	440904		0.883845	685403		8.41762	55546.1		1.29698	64997.6
			8.902	0								0.839068	440082		0.887242	682141		8.47516	46398.7		1.30069	14357.7
			8.92664	0								0.842774	438164		0.887242	678536		8.50691	37467.1		1.30439	14357.7
			8.95127	0								0.84648	435973		0.890021	678536		8.53787	31108.2		1.3081	14357.7
			8.97591	0								0.849259	434329		0.890948	674930		8.54264	50100.5		1.31181	39677.7
			9.00055	104493								0.850185	432411		0.8928	671840		8.59622	38733.9		1.31551	64997.6
			9.02518	0								0.852965	431041		0.894653	668749		8.62003	47070		1.31922	64997.6
			9.04982	0								0.855744	428302		0.896506	665658		8.64682	31041.1		1.32292	64997.6
			9.07445	192754								0.857597	425836		0.898359	662053		8.64384	25670.2		1.32663	64997.6
			9.09909	133913								0.860376	424466		0.900521	658962		8.70139	46258.8		1.33033	64997.6
			9.12373	0								0.861302	422548		0.902991	657932		8.72242	40977.4		1.33404	64997.6
			9.14836	0								0.863155	420357		0.903917	653812		8.74386	32316.7		1.33774	64997.6
			9.173	0								0.865008	418165		0.906079	650721		8.80577	41380.2		1.34145	64997.6
			9.19763	0								0.866861	415973		0.908549	649691		8.79863	31712.5		1.34516	64997.6
			9.22227	0								0.868714	413781		0.909476	645570		8.86709	24663.1		1.34886	64997.6
			9.2469	0								0.870566	411590		0.911638	642136		8.86411	41335.4		1.35257	64997.6
			9.27154	0								0.872419	408576		0.914108	641450		8.88495	33139.1		1.35627	64997.6
			9.29618	0								0.874272	406110		0.915034	637844		8.94217	30817.3		1.35998	64997.6
			9.32081	0								0.875199	404193		0.917196	633895		8.95937	39824.8		1.36368	64997.6
			9.34545	0								0.877051	402549		0.920593	630633		8.95341	50846.5		1.36739	64997.6
			9.37008	0								0.877978	400631		0.920593	627027		8.97842	23454.6		1.37109	64997.6
			9.39472	0								0.878904	398713		0.924299	625997		9.05462	32794.1		1.3748	39677.7
			9.41936	0								0.880757	397069		0.923372	623937		9.06454	25144.9		1.37851	64997.6
			9.44399	0								0.881683	395152		0.926151	621361		9.09927	39768.9		1.38221	39677.7
			9.46863	0								0.883536	392960		0.928313	617412		9.08438	15599.6		1.38592	39677.7
			9.49326	0								0.885389	389946		0.930783	616726		9.13796	25278.5		1.38962	14357.7
			9.5179	0								0.884463	388850		0.93171	613120		9.19055	23816.4		1.39333	39677.7
			9.54254	0								0.887242	386659		0.935416	609514		9.25465	27035.3		1.39703	39677.7
			9.56717	0								0.889095	383919		0.937577	605050		9.26596	22704.9		1.40074	14357.7
			9.59181	0								0.890021	381727		0.940974	603849		9.3121	29069		1.40444	64997.6
			9.61644	0								0.890948	379810		0.940974	600243		9.3622	22649		1.40815	64997.6
			9.64108	0								0.8928	377618		0.94468	600243		9.39594	29474.6		1.41186	14357.7
			9.66572	0								0.894653	374604		0.94468	596122		9.43478	21402.2		1.41556	14357.7
			9.69035	0								0.896506	371316		0.948385	595092		9.39991	15599.6		1.41927	14357.7
			9.71499	0								0.897433	369125		0.948385	592002		9.48861	26984.9		1.42297	14357.7
			9.73962	0								0.899285	367481		0.951165	592002		9.51376	20425.1		1.42668	14357.7
			9.76426	0								0.900212	365563		0.952091	588396		9.55469	13846.6		1.43038	14357.7
			9.7889	0								0.902065	362550		0.954253	584447		9.58531	25957.9		1.43409	14357.7
			9.81353	0								0.903917	359262		0.95765	582730		9.58347	32574.1		1.43779	14357.7
			9.83817	0								0.904844	357070		0.95765	579640		9.62812	22487.4		1.4415	39677.7
			9.8628	0								0.906697	355426		0.960429	579640		9.68448	27550		1.44521	14357.7
			9.88744	0								0.907623	353509		0.961355	576034		9.68368	41447.3		1.44891	0
			9.91207	0								0.909476	350495		0.963208	572944		9.70948	51182.2		1.45262	0
			9.93671	0								0.908549	349399		0.965061	569338		9.74073	32635.6		1.45632	0
			9.96135	0								0.911329	347207		0.966914	565732		9.77794	23320.3		1.46003	14357.7
			9.98598	0								0.913182	344468		0.968767	562642		9.80643	12741.5		1.46373	14357.7
			10.0106	0								0.914108	342276		0.970619	559036		9.83747	6256.39		1.46744	14357.7
			10.0352	0								0.915034	340358		0.972472	554916		9.90849	3131.32		1.47114	14357.7
			10.0599	0								0.916887	338166		0.974325	551310		9.91784	6871.81		1.47485	0
			10.0845	0								0.91874	335153		0.976178	547704		9.9997	3179.28		1.47856	0
			10.1092	0								0.920593	331865		0.978031	543584		10.089	2927.51		1.48226	14357.7
			10.1338	0								0.921519	329674		0.979884	539463		10.1619	1892.49		1.48597	14357.7
			10.1584	0								0.924299	327482		0.981736	534312		10.1857	6200.44		1.48967	14357.7
			10.1831	0								0.923372	326386		0.983589	530192		10.2625	1985.73		1.49338	0
			10.2077	0								0.926151	324194		0.985442	526071		10.3339	2122.49		1.49708	0
			10.2323	0								0.925225	323098		0.987295	521950		10.395	1740.63		1.50079	14357.7
			10.257	0								0.928004	320907		0.986368	518860		10.4864	1500.85		1.50449	0
			10.2816	0								0.929857	317619		0.989148	516800		10.5697	3459.01		1.5082	0
			10.3063	0								0.93171	314879		0.991001	511649		10.6412	1333.01		1.51191	0
			10.3309	0								0.933563	312140		0.992853	507528		10.7049	3649.24		1.51561	0
			10.3555	0								0.934489	309948		0.991927	504438		10.8269	2205.79		1.51932	14357.7
			10.3802	0								0.936342	308304		0.994706	502377		10.8932	885.433		1.52302	14357.7
			10.4048	0								0.937268	306386		0.996559	497226		10.9686	2256.14		1.52673	0
			10.4294	0								0.938195	304469		0.998412	493106		11.0311	2575.05		1.53043	14357.7
			10.4541	0								0.940048	302825		1.00026	488985		11.1184	2228.17		1.53414	14357.7
			10.4787	0								0.940974	300907		1.00212	484864		11.1978	2591.83		1.53784	14357.7
			10.5033	0								0.942827	298715		1.00119	481774		11.2454	2172.22		1.54155	0
			10.528	0								0.94468	295702		1.00428	478684		11.3276	3112.14		1.54526	14357.7
			10.5526	0								0.945606	293510		1.00582	474048		11.4002	1780.59		1.54896	0
			10.5772	0								0.947459	291866		1.00798	468382		11.4824	1567.99		1.55267	0
			10.6019	0								0.948385	289948		1.00953	463231		11.5619	2396.01		1.55637	0
			10.6265	0								0.950238	286935		1.01169	458080		11.6398	2507.91		1.56008	14357.7
			10.6511	0								0.952091	284469		1.01324	452929		11.7016	2507.91		1.56378	14357.7
			10.6758	0								0.953017	282551		1.01509	447778		11.7802	2451.96		1.56749	0
			10.7004	0								0.95487	280907		1.01694	442628		11.8368	1976.41		1.57119	14357.7
			10.7251	0								0.955797	278990		1.01879	437477		11.9164	2316.09		1.5749	14357.7
			10.7497	0								0.956723	277072		1.02096	431296		11.9702	1948.43		1.57861	0
			10.7743	0								0.958576	275428		1.02281	425115					1.58231	0
			10.799	0								0.959502	273510		1.02435	420479					1.58602	0
			10.8236	0								0.961355	271319		1.0262	416874					1.58972	0
			10.8482	0								0.963208	268305		1.02528	413783					1.59343	0
			10.8729	0								0.964134	266113		1.02806	410693					1.59713	0
			10.8975	0								0.965987	264469		1.02991	406572					1.60084	0
			10.9222	0								0.966914	262552		1.02898	403481					1.60455	0
			10.9468	0								0.96784	260634		1.03176	400391					1.60825	0
			10.9714	0								0.969693	258990		1.03362	396270					1.61196	0
			10.9961	0								0.970619	257072		1.03269	393180					1.61566	0
			11.0207	0								0.971546	255154		1.03547	390089					1.61937	0
			11.0453	0								0.973399	253511		1.03732	385969					1.62307	0
			11.07	0								0.974325	251593		1.03639	382878					1.62678	0
			11.0946	0								0.975251	249675		1.03917	379788					1.63048	0
			11.1192	0								0.977104	248031		1.03825	376697					1.63419	0
			11.1439	0								0.978031	246114		1.04134	373607					1.6379	0
			11.1685	0								0.979884	243648		1.04288	368456					1.6416	14357.7
			11.1931	0								0.981736	240908		1.04504	363305					1.64531	0
			11.2178	0								0.982663	238716		1.04689	357124					1.64901	0
			11.2424	0								0.984516	237073		1.04844	351458					1.65272	0
			11.267	0								0.985442	235155		1.04937	355064					1.65642	0
			11.2917	0								0.986368	233237		1.05029	347852					1.66013	0
			11.3163	0								0.988221	231593		1.05245	342702					1.66383	0
			11.341	0								0.990074	229402		1.054	337551					1.66754	0
			11.3656	0								0.991001	227484		1.05616	332400					1.67125	0
			11.3902	0								0.992853	225292		1.0577	327249					1.67495	0
			11.4149	0								0.99378	223374		1.05986	322098					1.67866	0
			11.4395	0								0.995633	221731		1.06141	317463					1.68236	0
			11.4641	0								0.996559	219813		1.06326	312827					1.68607	0
			11.4888	0								0.997485	217895		1.06511	308706					1.68977	0
			11.5134	0								0.999338	216251		1.06697	304586					1.69348	0
			11.5381	0								1.00026	214334		1.06913	299435					1.69718	0
			11.5627	0								1.00212	211868		1.07067	294799					1.70089	0
			11.5873	0								1.00397	209128		1.07252	291193					1.7046	0
			11.612	0								1.0049	206936		1.07438	287588					1.7083	0
			11.6366	0								1.00675	205293		1.07623	282952					1.71201	0
			11.6612	0								1.00768	203375		1.07808	278831					1.71571	0
			11.6859	0								1.00953	200361		1.07994	275226					1.71942	0
			11.7105	0								1.01138	197896		1.0821	270590					1.72312	0
			11.7351	0								1.01231	195978		1.08457	268530					1.72683	0
			11.7598	0								1.01416	194334		1.0855	264409					1.73053	0
			11.7844	0								1.01509	192416		1.08735	260288					1.73424	0
			11.809	0								1.01601	190498		1.0892	257713					1.73795	0
			11.8337	0								1.01787	188854		1.09136	253077					1.74165	0
			11.8583	0								1.01879	186937		1.09383	252047					1.74536	0
			11.8829	0								1.02065	184745		1.09476	248442					1.74906	0
			11.9076	0								1.02157	182827		1.09661	245351					1.75277	0
			11.9322	0								1.02343	181184		1.09847	242260					1.75647	0
			11.9569	0								1.02435	179266		1.10032	239170					1.76018	0
			11.9815	0								1.0262	177074		1.10217	236080					1.76388	0
			12.0061	0								1.02713	175156		1.10402	232989					1.76759	0
			12.0308	0								1.02898	173512		1.10588	229899					1.7713	0
			12.0554	0								1.03176	170773		1.10804	226293					1.775	0
			12.08	0								1.03084	169677		1.11051	226293					1.77871	0
			12.1047	0								1.03362	167485		1.11174	221829					1.78241	0
			12.1293	0								1.03547	165019		1.11421	221142					1.78612	0
			12.1539	0								1.03639	163102		1.11514	217537					1.78982	0
			12.1786	0								1.03825	161458		1.1173	213931					1.79353	0
			12.2032	0								1.03917	159540		1.1207	212386					1.79723	0
			12.2279	0								1.04103	157348		1.1207	208780					1.80094	0
			12.2525	0								1.04288	155157		1.12348	209810					1.80465	0
			12.2771	0								1.04473	152965		1.12471	205346					1.80835	0
			12.3018	0								1.04659	150773		1.12811	204660					1.81206	14357.7
			12.3264	0								1.04844	148581		1.12811	200539					1.81576	39677.7
			12.351	0								1.05029	146390		1.13182	199509					1.81947	64997.6
			12.3757	0								1.05214	144198		1.13089	197448					1.82317	64997.6
			12.4003	0								1.054	142006		1.13552	195388					1.82688	64997.6
			12.4249	0								1.05585	139814		1.13923	192813					1.83058	64997.6
			12.4496	0								1.05863	138445		1.14139	188864					1.83429	64997.6
			12.4742	0								1.05956	136527		1.14386	189207					1.838	64997.6
			12.4988	0								1.06172	134426		1.14509	184743					1.8417	64997.6
			12.5235	0								1.06419	132965		1.14849	183026					1.84541	64997.6
			12.5481	0								1.06511	131048		1.1522	180451					1.84911	64997.6
			12.5727	0								1.06697	128856		1.15405	177360					1.85282	64997.6
			14.9932	0								1.07067	125842		1.15683	175815					1.85652	64997.6
												1.07252	123376		1.15992	172381					1.86023	64997.6
												1.07438	121185		1.16331	170664					1.86393	64997.6
												1.07716	119815		1.16702	168089					1.86764	39677.7
												1.07994	117075		1.16887	164998					1.87135	39677.7
												1.08272	115431		1.17258	163968					1.87505	64997.6
												1.08364	113514		1.17443	160878					1.87876	14357.7
												1.08642	112144		1.17721	162423					1.88246	14357.7
												1.0892	109404		1.17814	158817					1.88617	14357.7
												1.09198	107760		1.18184	157272					1.88987	14357.7
												1.09291	105843		1.18555	155727					1.89358	14357.7
												1.09661	103925		1.1874	152636					1.89729	14357.7
												1.10032	101733		1.19111	151091					1.90099	0
												1.10402	99541.3		1.19481	149031					1.9047	0
												1.10773	97349.6		1.19852	146455					1.9084	0
												1.11143	95157.9		1.20222	145940					1.91211	0
												1.11514	92966.1		1.2013	143880					1.91581	0
												1.11885	90774.4		1.205	145940					1.91952	0
												1.12255	89404.6		1.20593	142334					1.92322	0
												1.12626	87760.7		1.20964	143365					1.92693	0
												1.12996	86116.9		1.21149	140274					1.93064	0
												1.13367	84473.1		1.21519	138214					1.93434	0
												1.13737	82829.3		1.2189	136154					1.93805	0
												1.14108	80911.6		1.22168	136669					1.94175	0
												1.14479	79541.7		1.22446	134093					1.94546	0
												1.14849	77624		1.22724	135638					1.94916	0
												1.1522	76528.1		1.22816	132033					1.95287	0
												1.1559	74610.3		1.23187	133063					1.95657	0
												1.15961	73240.5		1.23372	129972					1.96028	0
												1.16331	71596.7		1.23743	130488					1.96399	0
												1.16702	70226.9		1.24113	128427					1.96769	0
												1.17073	68857		1.24484	128942					1.9714	0
												1.17443	67487.2		1.24854	125852					1.9751	0
												1.17814	66117.4		1.25225	126882					1.97881	0
												1.18184	65021.5		1.25596	124307					1.98251	0
												1.18555	63651.7		1.25966	124822					1.98622	0
												1.18925	62555.8		1.26337	121731					1.98992	0
												1.19296	61459.9		1.26707	121731					1.99363	0
												1.19667	60638		1.27078	122246					1.99734	0
												1.20037	59816.1		1.27448	119671					2.00104	0
												1.20408	58446.3		1.27819	120186					2.00475	0
												1.20778	57624.4		1.2819	120701					2.00845	0
												1.21149	56802.5		1.28467	120186					2.01216	0
												1.21519	55980.6		1.28745	117610					2.01586	0
												1.2189	55432.6		1.29116	118126					2.01957	0
												1.2226	54336.8		1.29486	118641					2.02327	0
												1.22631	53788.8		1.29857	115035					2.02698	0
												1.23002	52966.9		1.30228	115550					2.03069	0
												1.23372	52419		1.30598	116065					2.03439	0
												1.23743	51597.1		1.30876	117096					2.0381	0
												1.24113	51049.2		1.31154	113490					2.0418	0
												1.24484	50227.3		1.31525	112975					2.04551	0
												1.24854	49679.3		1.31895	114005					2.04921	0
												1.25225	49131.4		1.32266	114005					2.05292	0
												1.25596	49131.4		1.32636	115035					2.05662	0
												1.25966	48583.5		1.33007	111430					2.06033	0
												1.26337	48035.5		1.33377	111430					2.06404	0
												1.26707	47761.6		1.33748	111430					2.06774	0
												1.27078	47487.6		1.34119	112460					2.07145	0
												1.27448	46939.7		1.34397	112975					2.07515	0
												1.27819	46939.7		1.34674	109884					2.07886	0
												1.2819	46391.7		1.35045	110399					2.08256	0
												1.2856	46117.8		1.35416	107309					2.08627	0
												1.28931	45843.8		1.35786	107824					2.08997	0
												1.29301	45569.8		1.36064	108854					2.09368	0
												1.29672	45295.9		1.36342	105764					2.09739	0
												1.30042	44747.9		1.36712	105764					2.10109	0
												1.30413	44747.9		1.37083	103188					2.1048	0
												1.30784	44200		1.37454	104218					2.1085	0
												1.31154	43926		1.37639	101128					2.11221	0
												1.31525	43652.1		1.3801	102158					2.11591	0
												1.31895	43378.1		1.3838	99582.6					2.11962	0
												1.32266	42830.2		1.38658	100613					2.12332	0
												1.32636	42830.2		1.38936	97007.2					2.12703	0
												1.33007	42282.2		1.39214	97522.3					2.13074	0
												1.33377	41460.3		1.39492	94946.9					2.13444	0
												1.33748	41460.3		1.3977	95462					2.13815	0
												1.34119	40912.4		1.40048	92886.6					2.14185	0
												1.34489	40364.5		1.40418	93401.6					2.14463	0
												1.3486	39816.5		1.40789	90826.2					2.14926	0
												1.3523	39268.6		1.41067	92371.5					2.15297	0
												1.35601	38446.7		1.41345	89281					2.15667	0
												1.35971	38172.7		1.41715	86705.6					2.16038	0
												1.36342	37350.8		1.42086	87735.7					2.16409	0
												1.36712	37076.9		1.42456	85160.3					2.16779	0
												1.37083	36528.9		1.42827	84130.2					2.1715	0
												1.37454	35981		1.43197	83100					2.1752	0
												1.37824	35433.1		1.43383	80524.6					2.17891	0
												1.38195	34611.2		1.43753	80009.5					2.18261	0
												1.38565	34063.2		1.44124	78979.3					2.18632	0
												1.38936	33515.3		1.44494	76403.9					2.19002	0
												1.39306	32693.4		1.44772	77949.2					2.19373	0
												1.39677	31871.5		1.44865	74343.6					2.19744	0
												1.40048	31597.5		1.45236	74858.7					2.20114	0
												1.40418	30775.6		1.45606	72283.3					2.20485	0
												1.40789	30227.7		1.45977	72798.4					2.20855	0
												1.41159	29679.8		1.46347	70738					2.21226	0
												1.4153	29131.8		1.46718	69707.9					2.21596	0
												1.41901	28309.9		1.47088	68677.7					2.21967	0
												1.42271	27488		1.47366	68677.7					2.22337	0
												1.42642	27214		1.47644	66102.3					2.22708	0
												1.43012	26666.1		1.48015	66617.4					2.23079	0
												1.43383	26118.2		1.48385	64041.9					2.23449	0
												1.43753	25570.2		1.48756	65072.1					2.2382	0
												1.44124	25022.3		1.49219	65587.2					2.2419	0
												1.44494	24474.4		1.49497	62496.7					2.24561	0
												1.44865	23926.5		1.49868	63011.8					2.24931	0
												1.45236	23378.5		1.50238	60436.4					2.25302	0
												1.45606	23104.5		1.50609	60951.4					2.25672	0
												1.45977	22830.6		1.50887	61466.5					2.26043	0
												1.46347	22008.7		1.51165	58376					2.26414	0
												1.46718	21460.7		1.51535	58376					2.26784	0
												1.47088	21460.7		1.51906	58891.1					2.27155	0
												1.47459	20912.8		1.52184	59406.2					2.27525	0
												1.47829	20638.8		1.52462	55800.6					2.27896	0
												1.482	20090.9		1.52832	56315.7					2.28266	0
												1.48571	20090.9		1.53203	56830.8					2.28637	0
												1.48941	19543		1.53573	57345.9					2.29007	0
												1.49312	19269		1.53759	53225.2					2.29378	0
												1.49682	19269		1.54129	54255.4					2.29749	0
												1.50053	18995		1.545	54770.4					2.30119	0
												1.50423	18995		1.54778	55285.5					2.3049	0
												1.50794	18721.1		1.55611	51164.9					2.3086	0
												1.51165	18447.1		1.55982	52195					2.31231	0
												1.51535	18447.1		1.56353	53225.2					2.31601	0
												1.51906	18447.1		1.56631	53225.2					2.31972	0
												1.52276	17899.2		1.56723	49104.6					2.32342	0
												1.52647	17899.2		1.57094	49104.6					2.32713	0
												1.53018	17899.2		1.57464	49104.6					2.33084	0
												1.53388	17351.2		1.57835	50134.7					2.33454	0
												1.53759	17351.2		1.58205	51164.9					2.33825	14357.7
												1.54129	17351.2		1.58576	51164.9					2.34195	14357.7
												1.545	17351.2		1.58946	47044.2					2.34566	39677.7
												1.5487	17351.2		1.59317	47044.2					2.34936	64997.6
												1.55241	17351.2		1.59688	48074.4					2.35307	90317.6
												1.55611	17351.2		1.60058	48074.4					2.35677	166278
												1.55982	17077.3		1.60429	48589.5					2.36048	191598
												1.56353	16803.3		1.60799	48589.5					2.36419	318197
												1.56723	16803.3		1.6117	49104.6					2.36789	495437
												1.57094	16803.3		1.61448	49104.6					2.3716	773957
												1.57464	16803.3		1.61726	44983.9					2.37345	1052477
												1.57835	16803.3		1.62096	45499					2.3753	1457596
												1.58205	16255.4		1.62467	46529.1					2.37438	1229716
												1.58576	16255.4		1.62837	46529.1					2.37623	1837396
												1.58946	16255.4		1.63115	47044.2					2.37623	1634836
												1.59317	15981.4		1.63486	47044.2					2.37808	2343795
												1.59688	15981.4		1.63764	43438.6					2.37808	2141235
												1.60058	15707.4		1.64135	43438.6					2.37808	1989315
												1.60429	15707.4		1.64505	43953.7					2.38117	3474754
												1.60799	15707.4		1.64876	44468.8					2.37993	3255314
												1.6117	15433.5		1.65061	40863.2					2.37993	3052754
												1.6154	15159.5		1.65431	40863.2					2.37993	2850194
												1.61911	15159.5		1.65802	40863.2					2.37993	2647635
												1.62282	14611.6		1.66173	41893.4					2.37993	2495715
												1.62652	14611.6		1.66543	41893.4					2.38271	4825152
												1.63023	14611.6		1.66914	42408.5					2.38179	4571953
												1.63393	14611.6		1.67284	38802.9					2.38271	4394713
												1.63764	14337.6		1.67655	39318					2.38179	4166833
												1.64135	14063.6		1.68025	39318					2.38179	3964273
												1.64505	14063.6		1.68396	39833.1					2.38179	3761713
												1.64876	13515.7		1.68766	40863.2					2.38457	6825430
												1.65246	13515.7		1.69137	40348.1					2.38488	6513150
												1.65617	13515.7		1.69508	36742.6					2.38364	6293711
												1.65987	13515.7		1.69878	36742.6					2.38364	6091151
												1.66358	13515.7		1.70249	37772.7					2.38364	5888591
												1.66728	13515.7		1.70619	38802.9					2.38364	5686031
												1.67099	12967.8		1.7099	38802.9					2.38364	5483472
												1.6747	12967.8		1.71268	38802.9					2.38364	5280912
												1.6784	12967.8		1.71546	35197.3					2.38364	5078352
												1.68211	12693.8		1.71916	35197.3					2.38642	9433387
												1.68581	12419.8		1.72287	34682.2					2.38642	9256147
												1.68952	12419.8		1.72657	38802.9					2.38549	9028268
												1.69322	12145.9		1.72565	34682.2					2.38549	8825708
												1.69693	11871.9		1.73028	38802.9					2.38549	8623148
												1.70063	11871.9		1.73399	38802.9					2.38549	8420588
												1.70434	11871.9		1.73769	37772.7					2.38549	8218028
												1.70805	11871.9		1.7414	37257.6					2.38549	8015469
												1.71175	11871.9		1.74418	36742.6					2.38549	7812909
												1.71546	11871.9		1.74696	39833.1					2.38549	7610349
												1.71916	11871.9		1.75066	39318					2.38549	7407789
												1.72287	11871.9		1.75437	42408.5					2.38549	7205230
												1.72657	11871.9		1.75807	42408.5					2.38549	7002670
												1.73028	11871.9		1.76178	44468.8					2.38858	12674343
												1.73399	12145.9		1.76085	40863.2					2.38734	12471784
												1.73769	12419.8		1.76548	43438.6					2.38734	12269224
												1.7414	12419.8		1.76919	46014.1					2.38734	12066664
												1.7451	12967.8		1.7729	45499					2.38734	11864104
												1.74881	12967.8		1.7766	48074.4					2.38734	11661545
												1.75252	13241.7		1.78031	50649.8					2.38734	11458985
												1.75622	13241.7		1.78401	51164.9					2.38734	11256425
												1.75993	13515.7		1.78772	52195					2.38734	11053865
												1.76363	13789.7		1.79142	54770.4					2.38734	10851306
												1.76734	14063.6		1.7942	53225.2					2.38734	10648746
												1.77104	14611.6		1.79698	56315.7					2.38734	10446186
												1.77475	14611.6		1.80069	57345.9					2.38734	10243626
												1.77845	14885.5		1.80347	58376					2.38734	10041066
												1.78216	15159.5		1.80625	60951.4					2.38734	9838507
												1.78587	15433.5		1.80995	63011.8					2.38734	9635947
												1.78957	15707.4		1.80903	59406.2					2.39012	16041900
												1.79328	16255.4		1.81366	64557					2.39012	15814020
												1.79698	16255.4		1.81273	61466.5					2.39012	15636780
												1.80069	16803.3		1.81736	65587.2					2.3892	15408900
												1.80439	17077.3		1.82107	66102.3					2.3892	15206341
												1.8081	17351.2		1.82478	68677.7					2.3892	15003781
												1.81181	17625.2		1.82848	71253.1					2.3892	14801221
												1.81551	17899.2		1.83219	70738					2.3892	14598661
												1.81922	18447.1		1.83682	69707.9					2.3892	14396102
												1.82292	18447.1		1.8396	72798.4					2.3892	14193542
												1.82663	18721.1		1.8433	71768.2					2.3892	13990982
												1.83033	18995		1.84701	72283.3					2.3892	13788422
												1.83404	18995		1.85072	72283.3					2.3892	13585862
												1.83774	18721.1		1.85442	72283.3					2.3892	13383303
												1.84145	18995		1.85813	71768.2					2.3892	13180743
												1.84516	18995		1.86183	72798.4					2.3892	12978183
												1.84886	18995		1.86554	73828.5					2.39198	19257536
												1.85257	18995		1.8711	70222.9					2.39198	19080296
												1.85627	18447.1		1.8748	71253.1					2.39105	18852417
												1.85998	18447.1		1.87851	68677.7					2.39105	18649857
												1.86368	18173.1		1.88221	68677.7					2.39105	18447297
												1.86739	17899.2		1.88592	66102.3					2.39105	18244737
												1.8711	17351.2		1.88962	67132.4					2.39105	18042177
												1.8748	17077.3		1.89333	64557					2.39105	17839618
												1.87851	16529.3		1.89704	63526.9					2.39105	17637058
												1.88221	16255.4		1.90074	62496.7					2.39105	17434498
												1.88592	15981.4		1.90259	59921.3					2.39105	17231938
												1.88962	15433.5		1.9063	59406.2					2.39105	17029379
												1.89333	15159.5		1.91	58376					2.39105	16826819
												1.89704	14611.6		1.91371	55800.6					2.39105	16624259
												1.90074	14611.6		1.91649	57345.9					2.39105	16421699
												1.90445	14063.6		1.91742	53740.3					2.39105	16219139
												1.90815	13515.7		1.92112	53225.2					2.39383	22903612
												1.91186	12967.8		1.9239	52195					2.39383	22726372
												1.91556	12967.8		1.92668	49619.6					2.3929	22498492
												1.91927	12419.8		1.93039	49104.6					2.3929	22295933
												1.92298	11871.9		1.93409	48589.5					2.3929	22093373
												1.92668	11597.9		1.93595	45499					2.3929	21890813
												1.93039	11324		1.93872	46014.1					2.3929	21688253
												1.93409	10776		1.9415	43438.6					2.3929	21485694
												1.9378	10502.1		1.94428	44983.9					2.3929	21283134
												1.9415	10228.1		1.94706	41893.4					2.3929	21080574
												1.94521	9954.13		1.95077	39318					2.3929	20878014
												1.94891	9680.17		1.95447	39833.1					2.3929	20675454
												1.95262	9406.2		1.95818	37257.6					2.3929	20472895
												1.95633	9132.23		1.96189	37772.7					2.3929	20270335
												1.96003	9132.23		1.96559	35197.3					2.3929	20067775
												1.96374	8858.26		1.9693	35712.4					2.3929	19865215
												1.96744	8584.3		1.973	33137					2.3929	19662656
												1.97115	8584.3		1.97671	33137					2.3929	19460096
												1.97485	8036.36		1.98041	34167.2					2.39599	26769128
												1.97856	8036.36		1.98227	30561.6					2.39476	26549688
												1.98227	8036.36		1.98597	31076.7					2.39476	26347128
												1.98597	8036.36		1.98968	31591.7					2.39476	26144568
												1.98968	8036.36		1.99338	32106.8					2.39476	25942009
												1.99338	7762.4		1.99616	32621.9					2.39476	25739449
												1.99709	7488.43		1.99894	28501.2					2.39476	25536889
												2.00079	7488.43		2.00265	29016.3					2.39476	25334329
												2.0045	7488.43		2.00635	29016.3					2.39476	25131769
												2.0082	7488.43		2.01006	29531.4					2.39476	24929210
												2.01191	7488.43		2.01376	30561.6					2.39476	24726650
												2.01562	7488.43		2.01747	30561.6					2.39476	24524090
												2.01932	7488.43		2.02025	30561.6					2.39476	24321530
												2.02303	7488.43		2.02303	26956					2.39476	24118971
												2.02673	7488.43		2.02673	26440.9					2.39476	23916411
												2.03044	7488.43		2.03044	26440.9					2.39476	23713851
												2.03415	7488.43		2.03415	27471.1					2.39476	23511291
												2.03785	6940.5		2.03785	27986.2					2.39476	23308731
												2.04156	6940.5		2.04156	27986.2					2.39476	23106172
												2.04526	6940.5		2.04526	28501.2					2.39754	28777845
												2.04897	6940.5		2.06008	24380.6					2.39661	28575286
												2.05267	6940.5		2.06379	25410.7					2.39661	28372726
												2.05638	6940.5		2.0675	24895.7					2.39661	28170166
												2.06008	6940.5		2.0712	25410.7					2.39661	27967606
												2.06379	6940.5		2.07491	25925.8					2.39661	27765046
												2.0675	6392.56		2.07861	26440.9					2.39661	27562487
												2.0712	6392.56		2.08232	25925.8					2.39661	27258647
												2.07491	6392.56		2.08602	22320.2					2.39661	27056087
												2.07861	6392.56		2.08973	22320.2					2.39939	31208563
												2.08232	6392.56		2.09344	22320.2					2.39846	31006003
												2.08602	6392.56		2.09714	22835.3					2.39846	30803443
												2.08973	6392.56		2.10085	22835.3					2.39846	30600883
												2.09344	6392.56		2.10455	23350.4					2.39846	30398324
												2.09714	6118.6		2.10826	23865.5					2.39846	30195764
												2.10085	6118.6		2.11196	23865.5					2.39846	29993204
												2.10455	6118.6		2.11567	20259.9					2.39846	29790644
												2.10826	5844.63		2.11937	20259.9					2.39846	29588084
												2.11196	5844.63		2.12308	20775					2.39846	29385525
												2.11567	5844.63		2.12679	21290.1					2.39846	29182965
												2.11937	5844.63		2.13049	21290.1					2.39846	28980405
												2.12308	5844.63		2.1342	21290.1					2.40124	34044399
												2.12679	5844.63		2.1379	22320.2					2.40124	33867160
												2.13049	5844.63		2.14161	22320.2					2.40031	33639280
												2.1342	5844.63		2.14532	22320.2					2.40124	33462040
												2.1379	5844.63		2.14902	22320.2					2.40031	33234160
												2.14161	5844.63		2.15273	18714.7					2.40031	33031601
												2.14532	5844.63		2.15643	18199.6					2.40031	32829041
												2.14902	5844.63		2.16014	18199.6					2.40031	32626481
												2.15273	5844.63		2.16384	18199.6					2.40031	32423921
												2.15643	5844.63		2.16755	18199.6					2.40031	32221361
												2.16014	5296.69		2.17125	19229.8					2.40031	32018802
												2.16384	5296.69		2.17496	19744.8					2.40031	31816242
												2.16755	5296.69		2.17867	19744.8					2.40031	31613682
												2.17125	5296.69		2.18237	19744.8					2.40031	31411122
												2.17496	5296.69		2.18608	19744.8					2.40309	37082796
												2.17867	5296.69		2.18978	19744.8					2.40309	36905556
												2.18237	5296.69		2.19349	20259.9					2.40217	36677676
												2.18608	5296.69		2.19719	20259.9					2.40217	36475117
												2.18978	5296.69		2.2009	20259.9					2.40217	36272557
												2.19349	5296.69		2.20461	20259.9					2.40217	36069997
												2.19719	5296.69		2.20831	20259.9					2.40217	35867437
												2.2009	5296.69		2.21202	20259.9					2.40217	35664878
												2.20461	4748.76		2.21572	20259.9					2.40217	35462318
												2.20831	4748.76		2.21943	20259.9					2.40217	35259758
												2.21202	4748.76		2.22313	20259.9					2.40217	35057198
												2.21572	4748.76		2.22684	20259.9					2.40217	34854639
												2.21943	4748.76		2.23055	16654.3					2.40217	34652079
												2.22313	4748.76		2.23425	16139.3					2.40217	34449519
												2.22684	4748.76		2.23796	16654.3					2.40217	34246959
												2.23055	4748.76		2.24166	16654.3					2.40495	40855472
												2.23425	4748.76		2.24537	16139.3					2.40526	39327833
												2.23796	4748.76		2.24907	16654.3					2.40402	39108394
												2.24166	4748.76		2.25278	16654.3					2.40402	38905834
												2.24537	4748.76		2.25649	16139.3					2.40402	38703274
												2.24907	4748.76		2.26019	16654.3					2.40402	38500714
												2.25278	4748.76		2.2639	16654.3					2.40402	38298155
												2.25649	4748.76		2.2676	16139.3					2.40402	38095595
												2.26019	4748.76		2.27131	16654.3					2.40402	37893035
												2.2639	4748.76		2.27501	16654.3					2.40402	37690475
												2.2676	4748.76		2.27779	16139.3					2.40402	37487916
												2.27131	4748.76		2.28057	19229.8					2.40402	37285356
												2.27501	4748.76		2.28428	18714.7					2.40587	40627592
												2.27872	4748.76		2.28798	20775					2.4068	40425032
												2.28242	4748.76		2.28984	23865.5					2.4068	40222472
												2.28613	4748.76		2.29385	28501.2					2.4068	40019913
												2.28984	4748.76		2.29262	24380.6					2.4068	39817353
												2.29354	4748.76		2.29725	32106.8					2.4068	39614793
												2.29725	4748.76		2.29632	28501.2					2.40773	39412233
												2.30095	4748.76		2.2991	35197.3					2.40773	39209674
												2.30466	4748.76		2.30095	38802.9					2.40773	39007114
												2.30836	4748.76		2.30281	43953.7					2.40773	38804554
												2.31207	5296.69		2.30466	48074.4					2.40865	38551354
												2.31578	5296.69		2.30682	54255.4					2.40773	38450074
												2.31948	5296.69		2.30836	59406.2					2.41051	38298155
												2.32319	5570.66		2.31053	66617.4					2.41051	38095595
												2.32689	5844.63		2.30929	63526.9					2.41051	37918355
												2.3306	6118.6		2.31207	72798.4					2.41143	37690475
												2.3343	6392.56		2.31392	80009.5					2.41452	40019913
												2.33801	6666.53		2.31392	76919					2.41421	39766713
												2.34172	6940.5		2.313	69707.9					2.41421	39564153
												2.34542	7488.43		2.31608	89281					2.41328	39412233
												2.34913	7488.43		2.31578	84645.2					2.41328	39209674
												2.35283	8310.33		2.31763	94431.8					2.41328	39007114
												2.35654	8584.3		2.31948	100613					2.41328	38804554
												2.36024	8858.26		2.31855	98552.5					2.41328	38601994
												2.36395	9406.2		2.31855	90311.2					2.41328	38399435
												2.36766	9680.17		2.32133	109884					2.41328	38247515
												2.37136	10228.1		2.32133	106279					2.41699	39412233
												2.37507	10502.1		2.32319	119156					2.41699	39209674
												2.37877	11050		2.32319	115035					2.41699	39007114
												2.38248	11871.9		2.32504	128427					2.41699	38804554
												2.38618	12145.9		2.32504	124307					2.41699	38601994
												2.38989	12419.8		2.3272	138729					2.41699	38399435
												2.39359	12967.8		2.32689	134093					2.41699	38196875
												2.3973	13241.7		2.32875	149031					2.41699	37994315
												2.40101	14063.6		2.32875	144910					2.41792	37741115
												2.40471	14611.6		2.3306	159332					2.41792	37538556
												2.40842	14885.5		2.3306	155212					2.41884	37285356
												2.41212	15159.5		2.32967	141819					2.41884	37082796
												2.41583	15433.5		2.33245	170664					2.41884	36880236
												2.41953	15707.4		2.33245	166543					2.41884	36677676
												2.42324	15707.4		2.33153	164483					2.41884	36475117
												2.42694	15981.4		2.3343	181996					2.41884	36272557
												2.43065	16255.4		2.3343	177875					2.41884	36069997
												2.43436	16255.4		2.33616	193328					2.41884	35867437
												2.43806	16255.4		2.33616	189207					2.41884	35664878
												2.44177	16255.4		2.33523	187147					2.41884	35462318
												2.44547	16255.4		2.33523	174785					2.41884	35259758
												2.44918	16255.4		2.33801	204660					2.41884	35057198
												2.45289	16255.4		2.33801	200539					2.41977	34879958
												2.45659	15981.4		2.33986	217022					2.42069	34652079
												2.4603	15707.4		2.33986	212901					2.42069	34449519
												2.464	15707.4		2.33986	209810					2.42255	34246959
												2.46771	15707.4		2.33894	197448					2.42255	34044399
												2.47141	15433.5		2.34172	229384					2.42255	33841840
												2.47512	15159.5		2.34172	225263					2.42255	33639280
												2.47883	14885.5		2.34172	222172					2.42347	33386080
												2.48253	14611.6		2.34357	241746					2.42255	33284800
												2.48624	14337.6		2.34357	237625					2.4244	33132880
												2.48994	13789.7		2.34357	234534					2.4244	32930321
												2.49365	13515.7		2.34542	255138					2.42533	32727761
												2.49735	12967.8		2.34542	251017					2.42533	32525201
												2.50106	12967.8		2.34542	247411					2.42533	32322641
												2.50476	12693.8		2.34727	267500					2.42811	32727761
												2.50847	12145.9		2.34727	263379					2.42811	32525201
												2.51218	11871.9		2.34727	260288					2.42811	32322641
												2.51588	11597.9		2.34913	280892					2.42811	32120082
												2.51959	11324		2.34913	276771					2.42811	31917522
												2.52329	11050		2.34913	273166					2.42811	31714962
												2.527	10776		2.35098	294284					2.42811	31512402
												2.5307	10228.1		2.35098	290163					2.42903	31309843
												2.53441	10228.1		2.35098	286558					2.42996	31107283
												2.53811	10228.1		2.35283	307676					2.42996	30904723
												2.54182	10228.1		2.35283	303555					2.42996	30702163
												2.54553	10228.1		2.35283	299435					2.42996	30499603
												2.54923	9954.13		2.35468	322098					2.42996	30297044
												2.55294	9680.17		2.35468	317978					2.42996	30094484
												2.55664	9680.17		2.35468	314372					2.42996	29891924
												2.56035	9680.17		2.35654	336521					2.42996	29689364
												2.56406	9680.17		2.35654	332400					2.43089	29486805
												2.56776	9680.17		2.35654	328279					2.43181	29284245
												2.57147	9680.17		2.35839	349913					2.43181	29081685
												2.57517	9680.17		2.35839	345792					2.43181	28879125
												2.57888	9680.17		2.35839	342187					2.43181	28676565
												2.58258	9680.17		2.36024	364335					2.43181	28474006
												2.58629	9954.13		2.36024	360214					2.43181	28271446
												2.59	10228.1		2.36024	356094					2.43181	28068886
												2.5937	10228.1		2.3621	378757					2.43274	27891646
												2.59741	10228.1		2.3621	374637					2.43274	27689087
												2.60111	10228.1		2.3621	371031					2.43366	27461207
												2.60482	10228.1		2.36395	394210					2.43366	27258647
												2.60852	10228.1		2.36395	390089					2.43459	27081407
												2.61223	10228.1		2.36395	385969					2.43552	26853528
												2.61593	10228.1		2.3658	409662					2.43552	26650968
												2.61964	10502.1		2.3658	405542					2.43552	26448408
												2.62335	10776		2.3658	401421					2.43552	26245848
												2.62705	10776		2.36766	424085					2.43552	26043288
												2.63076	10776		2.36766	419964					2.43552	25840729
												2.63446	10776		2.36766	415843					2.43552	25638169
												2.63817	10776		2.36951	440567					2.43644	25435609
												2.64187	10776		2.36951	436447					2.43644	25258369
												2.64558	10776		2.36951	432326					2.43737	25030490
												2.64928	10776		2.36858	430266					2.43737	24827930
												2.65299	10502.1		2.37136	454990					2.43737	24625370
												2.6567	10228.1		2.37136	450869					2.43737	24422810
												2.6604	10228.1		2.37136	446748					2.43737	24220250
												2.66411	10228.1		2.37321	471472					2.43737	24017691
												2.66781	9954.13		2.37321	467352					2.43737	23815131
												2.67152	10228.1		2.37321	463231					2.43737	23612571
												2.67523	9680.17		2.37229	461171					2.43737	23410011
												2.67893	9680.17		2.37507	486925					2.43737	23207452
												2.68264	9680.17		2.37507	482804					2.43737	23004892
												2.68634	9406.2		2.37507	478684					2.4383	22751692
												2.69005	9132.23		2.37692	502377					2.4383	22549132
												2.69375	9132.23		2.37692	498257					2.4383	22371893
												2.69746	8858.26		2.37692	494136					2.44108	22701052
												2.70117	8858.26		2.37599	475593					2.442	22523812
												2.70487	8584.3		2.37877	518860					2.44293	22295933
												2.70858	8310.33		2.37877	514739					2.44386	22118693
												2.71228	8036.36		2.37877	510619					2.44478	21890813
												2.71599	8036.36		2.37785	508558					2.44478	21688253
												2.71969	8036.36		2.38063	535343					2.44478	21485694
												2.7234	7488.43		2.38063	531222					2.44478	21283134
												2.7271	7488.43		2.38063	527101					2.44478	21080574
												2.73081	7488.43		2.38063	524011					2.44478	20878014
												2.73452	7214.46		2.38248	551825					2.44571	20675454
												2.73822	6940.5		2.38248	547704					2.44663	20472895
												2.74193	6940.5		2.38248	543584					2.44663	20270335
												2.74563	6392.56		2.38248	540493					2.44663	20067775
												2.74934	6392.56		2.38433	566248					2.44663	19865215
												2.75304	6392.56		2.38433	562127					2.44663	19662656
												2.75675	6392.56		2.38433	558006					2.44663	19460096
												2.76045	6118.6		2.38618	578610					2.44941	19206896
												2.76416	5844.63		2.38618	574489					2.45034	18953696
												2.76787	5844.63		2.38618	571398					2.45127	18776457
												2.77157	5844.63		2.38804	594062					2.45219	18548577
												2.77528	5844.63		2.38804	589941					2.45405	18346017
												2.77898	5844.63		2.38804	585821					2.45497	18092817
												2.78269	5844.63		2.38989	610545					2.4559	17839618
												2.7864	5844.63		2.38989	606424					2.4559	17637058
												2.7901	5844.63		2.38989	602303					2.4559	17434498
												2.79381	5844.63		2.38896	582730					2.4559	17231938
												2.79751	5844.63		2.39174	625997					2.4559	17029379
												2.80122	5844.63		2.39174	621876					2.4559	16826819
												2.80492	5296.69		2.39174	617756					2.4559	16624259
												2.80863	5296.69		2.39081	599213					2.45682	16371059
												2.81234	5296.69		2.39359	642480					2.4559	16269779
												2.81604	5296.69		2.39359	638359					2.45775	16117860
												2.81975	5296.69		2.39359	634238					2.45775	15915300
												2.82345	5296.69		2.39359	630633					2.45775	15712740
												2.82716	5296.69		2.39545	656902					2.45775	15510180
												2.83086	4748.76		2.39545	652781					2.45868	15256981
												2.83457	4748.76		2.39545	648661					2.4596	15003781
												2.83827	4748.76		2.3973	673385					2.46053	14851861
												2.84198	4748.76		2.3973	669264					2.46331	14801221
												2.84569	4748.76		2.3973	665143					2.46609	14548021
												2.84939	4748.76		2.39637	663083					2.46887	14497381
												2.8531	4748.76		2.39915	687807					2.46887	14294822
												2.8568	4748.76		2.39915	683686					2.46887	14092262
												2.86051	4748.76		2.39915	679566					2.46887	13889702
												2.86421	4748.76		2.40101	702229					2.46887	13687142
												2.86792	4748.76		2.40101	698109					2.46979	13509903
												2.87162	4748.76		2.40101	693988					2.47072	13282023
												2.87533	4748.76		2.40286	715622					2.47072	13079463
												2.87904	4748.76		2.40286	711501					2.47072	12876903
												2.88274	4748.76		2.40286	707895					2.47165	12623704
												2.88645	4748.76		2.40471	729014					2.47535	12421144
												2.89015	4748.76		2.40471	724893					2.47628	12167944
												2.89386	4200.83		2.40471	721287					2.47721	11914744
												2.89757	4200.83		2.40656	741376					2.47813	11661545
												2.90127	4200.83		2.40656	737255					2.47813	11458985
												2.90498	4200.83		2.40656	734164					2.47906	11256425
												2.90868	4200.83		2.40842	753738					2.47906	11053865
												2.91239	4200.83		2.40842	749617					2.47906	10901945
												2.91609	4200.83		2.40842	746526					2.48184	11357705
												2.9198	4200.83		2.41027	764039					2.48184	11205785
												2.92351	4200.83		2.41027	759919					2.48369	11053865
												2.92721	4200.83		2.40934	757858					2.48369	10851306
												2.93092	4200.83		2.41212	773311					2.48462	10674066
												2.93462	4200.83		2.41212	769190					2.48554	10446186
												2.93833	4200.83		2.41398	782582					2.48647	10192986
												2.94203	4200.83		2.41398	778977					2.48832	9889147
												2.94574	4200.83		2.41583	790824					2.49017	9661267
												2.94944	4200.83		2.41583	787218					2.49388	9762547
												2.95315	4200.83		2.41768	798035					2.49295	9585307
												2.95686	4200.83		2.41768	794944					2.49573	9889147
												2.96056	4200.83		2.41953	805246					2.49759	9635947
												2.96427	4200.83		2.41953	802155					2.49851	9433387
												2.96797	4200.83		2.42139	811427					2.49851	9230827
												2.97168	4474.79		2.42139	808336					2.50036	9028268
												2.97538	4748.76		2.42324	815548					2.50036	8825708
												2.97909	4748.76		2.42509	820183					2.50222	8623148
												2.98279	4748.76		2.42725	824819					2.50314	8445908
												2.9865	5022.73		2.43065	829455					2.505	8218028
												2.99021	5022.73		2.42972	825849					2.50685	8116749
												2.99391	5296.69		2.43343	827910					2.5087	8268668
												2.99762	5570.66		2.43714	832030					2.50963	8015469
												3.00132	5570.66		2.43992	827910					2.50963	7812909
												3.00503	6118.6		2.44362	825849					2.51056	7559709
												3.00874	6118.6		2.4427	823789					2.51241	7357149
												3.01244	6392.56		2.44547	821213					2.51426	7559709
												3.01615	6666.53		2.44733	817608					2.51519	7306509
												3.01985	6940.5		2.44918	813487					2.51519	7103950
												3.02356	7214.46		2.45103	809366					2.51519	6901390
												3.02726	7488.43		2.45289	805246					2.51611	6648190
												3.03097	7488.43		2.45505	800095					2.51797	6394991
												3.03467	8036.36		2.4569	793914					2.51797	6217751
												3.03838	8310.33		2.45844	788763					2.52167	6952030
												3.04209	8584.3		2.4603	783612					2.52075	6698830
												3.04579	8858.26		2.45937	780522					2.52075	6496270
												3.0495	9132.23		2.46215	777431					2.52445	6901390
												3.0532	9406.2		2.46215	774341					2.52538	6724150
												3.05691	9954.13		2.46431	769534					2.52723	6521590
												3.06061	9954.13		2.46308	766100					2.53094	6546910
												3.06432	10502.1		2.46585	763009					2.53279	6243071
												3.06803	10502.1		2.46585	759404					2.53464	5939231
												3.07173	10776		2.46771	754768					2.53557	5686031
												3.07544	11050		2.46771	751162					2.53866	5483472
												3.07914	11324		2.46956	746526					2.53835	5255592
												3.08285	11324		2.46956	742921					2.53742	5128992
												3.08655	11324		2.47172	736568					2.54205	5736671
												3.09026	11324		2.47049	733134					2.54113	5635391
												3.09396	11324		2.47327	730044					2.54483	5584751
												3.09767	11324		2.47327	725923					2.54483	5382192
												3.10138	11324		2.47543	719742					2.54576	5204952
												3.10508	11324		2.47419	715622					2.54761	4977072
												3.10879	11050		2.47697	711501					2.55132	5027712
												3.11249	10776		2.47697	707380					2.55502	4977072
												3.1162	10502.1		2.47913	701199					2.55873	4850472
												3.11991	10502.1		2.47883	696563					2.56243	4825152
												3.12361	10228.1		2.48099	690898					2.56521	4774512
												3.12732	10228.1		2.47975	686777					2.56521	4622593
												3.13102	9680.17		2.48284	680596					2.56706	4470673
												3.13473	9406.2		2.48253	675960					2.56799	4242793
												3.13843	9406.2		2.48469	670294					2.57077	4268113
												3.14214	9132.23		2.48438	665658					2.57355	4420033
												3.14584	8858.26		2.48624	659993					2.5754	4192153
												3.14955	8584.3		2.48624	655872					2.57911	4116193
												3.15326	8310.33		2.48531	652781					2.58281	4040233
												3.15696	8036.36		2.48809	649691					2.58652	4014913
												3.16067	7762.4		2.48809	645570					2.5893	3964273
												3.16437	7488.43		2.48716	642480					2.59208	3711074
												3.16808	7488.43		2.49025	637329					2.59208	3533834
												3.17178	6940.5		2.48994	632693					2.59578	3862993
												3.17549	6940.5		2.4918	627027					2.59764	3711074
												3.17919	6666.53		2.4918	622907					2.60134	3559154
												3.1829	6392.56		2.4918	619816					2.60505	3533834
												3.18661	6118.6		2.49396	614665					2.60875	3381914
												3.19031	5844.63		2.49365	610030					2.61091	3576034
												3.19402	5570.66		2.49272	607454					2.61339	3457874
												3.19772	5570.66		2.4955	604364					2.61431	3280634
												3.20143	5296.69		2.4955	600243					2.61802	3154034
												3.20513	5296.69		2.4955	597152					2.62172	3381914
												3.20884	5296.69		2.49735	592002					2.6208	3204674
												3.21255	4748.76		2.49735	587881					2.6245	3356594
												3.21625	4748.76		2.49735	584790					2.62728	3128714
												3.21996	4748.76		2.49921	579640					2.63099	3179354
												3.22366	4748.76		2.49921	575519					2.63469	3154034
												3.22737	4748.76		2.49921	572428					2.6384	3002114
												3.23108	4748.76		2.50137	567278					2.6421	2900834
												3.23478	4748.76		2.50106	562642					2.64581	2875514
												3.23849	4748.76		2.50013	560066					2.64982	2765795
												3.24219	4748.76		2.50322	554916					2.65322	2900834
												3.2459	4748.76		2.50291	550280					2.65693	2698275
												3.2496	4748.76		2.50198	547704					2.66063	2521035
												3.25331	4748.76		2.50507	542554					2.66434	2495715
												3.25701	4748.76		2.50476	537918					2.66804	2495715
												3.26072	4748.76		2.50384	535343					2.67175	2394435
												3.26443	4748.76		2.50693	530192					2.67545	2394435
												3.26813	4748.76		2.50662	525556					2.67916	2419755
												3.27184	4748.76		2.50569	522981					2.68194	2445075
												3.27554	4748.76		2.50847	519890					2.68194	2293155
												3.27925	4748.76		2.50847	515769					2.68472	2191875
												3.28295	4748.76		2.50847	512679					2.68842	2343795
												3.28666	4748.76		2.51063	507528					2.69213	2191875
												3.29036	4474.79		2.51032	502892					2.69583	2065275
												3.29407	4748.76		2.5094	500317					2.69954	2115915
												3.29778	4748.76		2.51218	497226					2.70324	1989315
												3.30148	4748.76		2.51218	493106					2.70695	2065275
												3.30519	4748.76		2.51218	490015					2.71066	2115915
												3.30889	4748.76		2.51434	484864					2.71436	1963995
												3.3126	4748.76		2.51403	480229					2.71807	1862716
												3.3163	4748.76		2.51588	474563					2.72177	1786756
												3.32001	4748.76		2.51588	470442					2.72548	1862716
												3.32372	4748.76		2.51804	464261					2.72918	1888036
												3.32742	4748.76		2.51681	461171					2.73289	1761436
												3.33113	4748.76		2.5199	456020					2.73659	1685476
												3.33483	4748.76		2.51866	451899					2.7403	1685476
												3.33854	4748.76		2.52144	447778					2.74401	1685476
												3.34225	4748.76		2.52144	443658					2.74771	1685476
												3.34595	4748.76		2.5236	437477					2.75142	1584196
												3.34966	4748.76		2.52237	434386					2.75512	1533556
												3.35336	4748.76		2.52545	429236					2.75883	1584196
												3.35707	5022.73		2.52422	426145					2.76253	1558876
												3.36077	4748.76		2.52731	420994					2.76624	1482916
												3.36448	4748.76		2.52607	417904					2.76994	1482916
												3.36818	4748.76		2.52916	413096					2.77365	1457596
												3.37189	4748.76		2.52793	409662					2.77736	1482916
												3.3756	4748.76		2.5307	406572					2.78106	1482916
												3.3793	4748.76		2.5307	403481					2.78477	1482916
												3.38301	4748.76		2.53287	398674					2.78847	1381636
												3.38671	4748.76		2.53163	395240					2.79218	1406956
												3.39042	4748.76		2.53472	392150					2.79588	1381636
												3.39412	4748.76		2.53657	385969					2.79959	1381636
												3.39783	4748.76		2.53811	380818					2.80329	1330996
												3.40153	4748.76		2.54028	375667					2.807	1381636
												3.40524	4748.76		2.54182	371546					2.81071	1305676
												3.40895	4748.76		2.54367	367941					2.81441	1280356
												3.41265	4748.76		2.54553	364335					2.81812	1255036
												3.41636	4748.76		2.54769	359871					2.82182	1255036
												3.42006	4474.79		2.55109	356609					2.82553	1204396
												3.42377	4474.79		2.55109	353003					2.82923	1255036
												3.42747	4200.83		2.55479	353003					2.83294	1179076
												3.43118	4200.83		2.55479	348883					2.83664	1128436
												3.43489	4200.83		2.5585	347852					2.84035	1179076
												3.43859	4200.83		2.56128	347852					2.84406	1153756
												3.4423	4200.83		2.5622	344247					2.84776	1153756
												3.446	4200.83		2.56591	345277					2.85147	1153756
												3.44971	4200.83		2.56961	345792					2.85425	1027157
												3.45342	4200.83		2.57332	344762					2.85888	1052477
												3.45712	4200.83		2.5761	343732					2.86258	1001837
												3.46083	4200.83		2.57888	346822					2.86629	1052477
												3.46453	3926.86		2.58258	348368					2.86999	1052477
												3.46824	3652.89		2.5866	351286					2.8737	976517
												3.47194	3652.89		2.5903	356094					2.87741	1077796
												3.47565	3652.89		2.58907	351973					2.88111	1052477
												3.47935	3652.89		2.59401	359871					2.88482	976517
												3.48306	3652.89		2.59277	356094					2.88852	976517
												3.48677	3652.89		2.59771	364335					2.89223	976517
												3.49047	3652.89		2.59648	360214					2.89593	1027157
												3.49418	3652.89		2.60111	367426					2.89964	925877
												3.49788	3652.89		2.60019	364335					2.90334	925877
												3.50159	3652.89		2.60297	371031					2.90705	925877
												3.50529	3652.89		2.60513	374293					2.91076	951197
												3.509	3652.89		2.60883	380818					2.91446	875237
												3.5127	3652.89		2.6076	376697					2.91817	849917
												3.51641	3652.89		2.61254	386312					2.92187	849917
												3.52012	3652.89		2.6113	381848					2.92558	824597
												3.52382	3652.89		2.61624	391119					2.92928	875237
												3.52753	3652.89		2.61501	386999					2.93299	799277
												3.53123	3652.89		2.61995	396614					2.93669	773957
												3.53494	3652.89		2.61871	392150					2.9404	849917
												3.53864	3652.89		2.62365	401078					2.94411	875237
												3.54235	3652.89		2.62242	397300					2.94781	824597
												3.54606	3652.89		2.62705	405027					2.95152	824597
												3.54976	3652.89		2.62613	401421					2.95522	824597
												3.55347	3652.89		2.63107	407602					2.95893	773957
												3.55717	3652.89		2.63446	408117					2.96263	773957
												3.56088	3652.89		2.63817	410693					2.96634	773957
												3.56458	3652.89		2.64187	411208					2.97004	773957
												3.56829	3652.89		2.64558	411723					2.97375	697997
												3.572	3652.89		2.64743	408117					2.97746	773957
												3.5757	3652.89		2.65114	406057					2.98116	697997
												3.57941	3652.89		2.65484	405027					2.98487	697997
												3.58311	3652.89		2.6567	401936					2.98857	672677
												3.58682	3652.89		2.6604	399361					2.99228	723317
												3.59052	3652.89		2.66411	395240					2.99598	748637
												3.59423	3652.89		2.66411	392150					2.99969	723317
												3.59794	3652.89		2.66689	393180					3.00339	697997
												3.60164	3652.89		2.66812	388716					3.0071	723317
												3.60535	3652.89		2.67152	385454					3.01081	672677
												3.60905	3652.89		2.67152	381848					3.01451	697997
												3.61276	3652.89		2.6743	381848					3.01822	672677
												3.61646	3378.93		2.67523	378242					3.02192	672677
												3.62017	3652.89		2.67708	375152					3.02563	647357
												3.62387	3652.89		2.67893	372061					3.02933	622037
												3.62758	3652.89		2.68078	368971					3.03304	596717
												3.63129	3652.89		2.68264	364850					3.03674	571397
												3.63499	3652.89		2.68449	361245					3.04045	571397
												3.6387	3652.89		2.68634	357639					3.04416	622037
												3.6424	3652.89		2.68819	353003					3.04786	571397
												3.64611	3652.89		2.69005	349913					3.05157	571397
												3.64981	3652.89		2.6919	346307					3.05527	596717
												3.65352	3652.89		2.69375	341672					3.05898	596717
												3.65723	3652.89		2.69561	338066					3.06268	622037
												3.66093	3652.89		2.69746	333430					3.06639	596717
												3.66464	3652.89		2.69931	329310					3.07009	622037
												3.66834	3652.89		2.70117	324674					3.0738	622037
												3.67205	3652.89		2.70302	320038					3.07751	672677
												3.67575	3652.89		2.70487	315917					3.08121	622037
												3.67946	3652.89		2.70672	311797					3.08492	571397
												3.68317	3652.89		2.70672	308191					3.08862	622037
												3.68687	4200.83		2.70765	304586					3.09233	571397
												3.69058	4200.83		2.7095	307676					3.09603	571397
												3.69428	4200.83		2.71043	301495					3.09974	571397
												3.69799	4200.83		2.71228	297374					3.10344	546077
												3.70169	4200.83		2.71413	293254					3.10715	495437
												3.7054	4200.83		2.71321	290163					3.11086	571397
												3.70911	4200.83		2.71599	288103					3.11456	546077
												3.71281	4474.79		2.71815	282952					3.11827	495437
												3.71652	4748.76		2.71877	277801					3.12197	546077
												3.72022	4748.76		2.72062	280892					3.12568	495437
												3.72393	4748.76		2.72155	274711					3.12938	571397
												3.72763	4748.76		2.7234	270590					3.13309	495437
												3.73134	4748.76		2.7234	266984					3.1368	470117
												3.73504	4748.76		2.72525	262864					3.1405	444797
												3.73875	4748.76		2.72618	266469					3.14421	470117
												3.74246	4748.76		2.7271	259773					3.14791	470117
												3.74616	4748.76		2.72896	256168					3.15162	470117
												3.74987	4748.76		2.72803	253077					3.15532	470117
												3.75357	5022.73		2.73081	251017					3.15903	470117
												3.75728	4748.76		2.73297	245866					3.16273	470117
												3.76098	4748.76		2.73452	241230					3.16644	470117
												3.76469	4748.76		2.73637	237625					3.17015	444797
												3.7684	4748.76		2.73822	233504					3.17385	470117
												3.7721	4748.76		2.74007	228868					3.17756	470117
												3.77581	4748.76		2.74193	224748					3.18126	444797
												3.77951	4748.76		2.74378	221142					3.18497	419477
												3.78322	4748.76		2.74563	217022					3.18867	419477
												3.78692	4748.76		2.74749	212901					3.19238	419477
												3.79063	4748.76		2.74934	209810					3.19609	419477
												3.79434	4748.76		2.75119	206205					3.19979	419477
												3.79804	4748.76		2.75304	202599					3.2035	394157
												3.80175	4748.76		2.7549	198994					3.2072	368837
												3.80545	4748.76		2.75675	195903					3.21091	368837
												3.80916	4748.76		2.7586	192813					3.21461	368837
												3.81286	4474.79		2.76076	188864					3.21832	419477
												3.81657	4748.76		2.76416	185601					3.22202	444797
												3.82028	4748.76		2.76416	181996					3.22573	444797
												3.82398	4748.76		2.76694	181996					3.22944	394157
												3.82769	4474.79		2.76787	177875					3.23314	368837
												3.83139	4200.83		2.77003	174785					3.23685	368837
												3.8351	4200.83		2.77343	173754					3.24055	394157
												3.8388	4200.83		2.77343	169634					3.24426	368837
												3.84251	4200.83		2.77713	168604					3.24796	368837
												3.84621	4200.83		2.77713	165513					3.25167	368837
												3.84992	4200.83		2.78084	165513					3.25537	368837
												3.85363	3652.89		2.78084	161393					3.25908	368837
												3.85733	3652.89		2.78454	160878					3.26279	368837
												3.86104	3652.89		2.78454	157272					3.26649	368837
												3.86474	3652.89		2.78825	157272					3.2702	368837
												3.86845	3652.89		2.78732	154181					3.2739	368837
												3.87215	3652.89		2.79103	154181					3.27761	343517
												3.87586	3652.89		2.79381	150061					3.28131	368837
												3.87957	3652.89		2.79751	149031					3.28502	368837
												3.88327	3652.89		2.79751	144910					3.28872	394157
												3.88698	3652.89		2.80122	144910					3.29243	368837
												3.89068	3652.89		2.80338	141476					3.29614	343517
												3.89439	3378.93		2.80678	139759					3.29984	368837
												3.89809	3652.89		2.80956	139759					3.30355	368837
												3.9018	3652.89		2.81048	136154					3.30725	343517
												3.90551	3652.89		2.81419	135123					3.31096	318197
												3.90921	3652.89		2.81789	133063					3.31466	318197
												3.91292	3652.89		2.81975	129972					3.31837	318197
												3.91662	3652.89		2.82253	131518					3.32207	318197
												3.92033	3652.89		2.82345	127912					3.32578	318197
												3.92403	3652.89		2.82716	127397					3.32949	318197
												3.92774	3652.89		2.82623	125337					3.33319	343517
												3.93145	3652.89		2.82994	127397					3.3369	318197
												3.93515	3652.89		2.83086	123792					3.3406	318197
												3.93886	3652.89		2.83364	125337					3.34431	292877
												3.94256	3378.93		2.83457	121731					3.34801	292877
												3.94627	3652.89		2.83827	121216					3.35172	318197
												3.94997	3652.89		2.83735	119156					3.35542	292877
												3.95368	3652.89		2.84105	120186					3.35913	267557
												3.95738	3652.89		2.84383	117610					3.36284	292877
												3.96109	3652.89		2.84754	115550					3.36654	318197
												3.9648	3652.89		2.85124	116580					3.37025	318197
												3.9685	3652.89		2.8531	113490					3.37395	267557
												3.97221	3378.93		2.8568	111430					3.37766	292877
												3.97591	3652.89		2.86051	111945					3.38136	267557
												3.97962	3652.89		2.86421	109884					3.38507	292877
												3.98332	3652.89		2.86792	108854					3.38877	318197
												3.98703	3652.89		2.86699	106794					3.39248	318197
												3.99074	3652.89		2.8707	108854					3.39619	292877
												3.99444	3652.89		2.87348	105764					3.39989	292877
												4	4200.83		2.87626	105764					3.4036	267557
															2.87904	103188					3.4073	292877
															2.88274	104218					3.41101	267557
															2.8846	101128					3.41471	216918
															2.88737	101643					3.41842	242237
															2.89015	99067.6					3.42212	292877
															2.89386	100098					3.42583	292877
															2.89571	96492.1					3.42954	267557
															2.89942	98037.4					3.43324	267557
															2.90312	95462					3.43695	267557
															2.90683	92886.6					3.44065	242237
															2.91053	93401.6					3.44436	267557
															2.91424	92371.5					3.44806	242237
															2.91702	91341.3					3.45177	267557
															2.9198	88765.9					3.45547	267557
															2.92351	89281					3.45918	242237
															2.92721	87220.7					3.46288	216918
															2.93092	87220.7					3.46659	216918
															2.93462	84645.2					3.4703	242237
															2.93833	85160.3					3.474	267557
															2.94203	82584.9					3.47771	242237
															2.94574	83100					3.48141	216918
															2.94944	80524.6					3.48512	242237
															2.95315	81039.7					3.48882	242237
															2.95686	78979.3					3.49253	267557
															2.96056	79494.4					3.49623	267557
															2.96427	76919					3.49994	267557
															2.96797	76919					3.50365	216918
															2.97168	77434.1					3.50735	216918
															2.97446	77949.2					3.51106	242237
															2.97724	74343.6					3.51476	216918
															2.98094	73828.5					3.51847	242237
															2.98465	73828.5					3.52217	242237
															2.98835	73828.5					3.52588	242237
															2.99206	73828.5					3.52958	242237
															2.99577	73828.5					3.53329	216918
															2.99947	73828.5					3.537	191598
															3.00318	73828.5					3.5407	166278
															3.00688	74343.6					3.54441	216918
															3.01059	77949.2					3.54811	216918
															3.01429	77949.2					3.55182	191598
															3.018	77434.1					3.55552	216918
															3.0217	76919					3.55923	216918
															3.02541	76403.9					3.56293	242237
															3.02912	76403.9					3.56664	216918
															3.0319	75888.8					3.57035	267557
															3.03467	80009.5					3.57405	191598
															3.03838	80009.5					3.57776	216918
															3.04209	78979.3					3.58146	216918
															3.04579	77949.2					3.58517	216918
															3.0495	77949.2					3.58887	191598
															3.0532	81554.8					3.59258	191598
															3.05691	81554.8					3.59628	216918
															3.05969	81039.7					3.59999	216918
															3.06339	80009.5					3.6037	191598
															3.06617	83615.1					3.6074	166278
															3.06988	83100					3.61111	242237
															3.07358	82584.9					3.61481	216918
															3.07729	82584.9					3.61852	242237
															3.081	86190.5					3.62222	216918
															3.0847	86190.5					3.62593	216918
															3.08841	82584.9					3.62963	216918
															3.09211	83100					3.63334	216918
															3.09582	83615.1					3.63705	191598
															3.10323	80524.6					3.64075	191598
															3.10694	81554.8					3.64446	166278
															3.11064	78464.3					3.64816	166278
															3.11435	78979.3					3.65187	166278
															3.11805	76403.9					3.65557	191598
															3.12176	76919					3.65928	191598
															3.12546	74343.6					3.66298	166278
															3.12917	74858.7					3.66669	191598
															3.13287	72283.3					3.6704	216918
															3.13658	72798.4					3.6741	191598
															3.14029	70738					3.67781	166278
															3.14399	71253.1					3.68151	166278
															3.1477	68677.7					3.68522	191598
															3.15048	69707.9					3.68892	216918
															3.15326	66617.4					3.69263	216918
															3.15696	66617.4					3.69634	216918
															3.16067	64557					3.70004	166278
															3.16437	63526.9					3.70375	166278
															3.16345	61466.5					3.70745	166278
															3.16808	62496.7					3.71116	166278
															3.17178	60436.4					3.71486	166278
															3.17549	59406.2					3.71857	166278
															3.17919	58376					3.72227	140958
															3.18197	58376					3.72598	166278
															3.18475	55800.6					3.72969	166278
															3.18846	56315.7					3.73339	191598
															3.19217	53740.3					3.7371	166278
															3.19587	54255.4					3.7408	191598
															3.19958	52195					3.74451	216918
															3.20328	52195					3.74821	166278
															3.20699	53225.2					3.75192	191598
															3.21069	49104.6					3.75563	166278
															3.2144	50134.7					3.75933	166278
															3.2181	51164.9					3.76304	140958
															3.22088	51164.9					3.76674	140958
															3.22366	48074.4					3.77045	166278
															3.22737	48589.5					3.77415	166278
															3.23108	48074.4					3.77786	166278
															3.23478	49104.6					3.78156	166278
															3.23849	45499					3.78527	140958
															3.24219	45499					3.78898	166278
															3.2459	46529.1					3.79268	166278
															3.2496	46529.1					3.79639	140958
															3.25331	47044.2					3.80009	166278
															3.26257	42923.6					3.8038	166278
															3.26628	43438.6					3.8075	166278
															3.26998	43953.7					3.81121	166278
															3.27369	44468.8					3.81491	140958
															3.27739	44983.9					3.81862	166278
															3.27925	40863.2					3.82233	140958
															3.28295	40863.2					3.82603	166278
															3.28666	41378.3					3.82974	115638
															3.29036	41378.3					3.83344	115638
															3.29407	42408.5					3.83715	140958
															3.29778	42923.6					3.84085	115638
															3.30056	42923.6					3.84456	115638
															3.30334	39318					3.84826	166278
															3.30704	38802.9					3.85197	166278
															3.31075	39833.1					3.85568	166278
															3.31445	39833.1					3.85938	166278
															3.31816	40863.2					3.86309	140958
															3.32186	40863.2					3.86679	166278
															3.32557	37257.6					3.8705	115638
															3.32927	36742.6					3.8742	115638
															3.33298	37257.6					3.87791	140958
															3.33669	37772.7					3.88161	166278
															3.34039	38802.9					3.88532	166278
															3.3441	38802.9					3.88903	166278
															3.34688	38802.9					3.89273	166278
															3.34966	35197.3					3.89644	166278
															3.35336	35197.3					3.90014	166278
															3.35707	35712.4					3.90385	166278
															3.36077	36742.6					3.90755	140958
															3.37004	33137					3.91126	115638
															3.37374	33137					3.91496	115638
															3.37745	33652.1					3.91867	115638
															3.38115	34167.2					3.92238	115638
															3.38486	30561.6					3.92608	115638
															3.38856	30561.6					3.92979	140958
															3.39227	30561.6					3.93349	90317.6
															3.39598	31076.7					3.9372	166278
															3.39968	31591.7					3.9409	90317.6
															3.40339	32106.8					3.94461	90317.6
															3.40709	32621.9					3.94831	166278
															3.4108	32621.9					3.95202	166278
															3.41451	28501.2					3.95573	140958
															3.41821	28501.2					3.95943	90317.6
															3.42192	29016.3					3.96314	64997.6
															3.42562	29531.4					3.96684	140958
															3.42933	30046.5					3.97055	115638
															3.43303	30046.5					3.97425	90317.6
															3.43674	30561.6					3.97796	115638
															3.44044	30561.6					3.98166	115638
															3.44415	30561.6					3.98537	115638
															3.44786	30561.6					3.98908	115638
															3.45064	30561.6					3.99278	90317.6
															3.45156	26440.9					3.99649	90317.6
															3.45527	26956					4	115638
															3.45897	26440.9
															3.46268	26440.9
															3.46638	26956
															3.47009	27986.2
															3.4738	27986.2
															3.4775	28501.2
															3.48121	27471.1
															3.48491	27986.2
															3.48862	27986.2
															3.4914	28501.2
															3.49881	28501.2
															3.51548	28501.2
															3.51919	28501.2
															3.52197	24895.7
															3.52568	24380.6
															3.52938	24895.7
															3.53309	24895.7
															3.53679	24380.6
															3.5405	24895.7
															3.5442	24895.7
															3.54791	25925.8
															3.55161	25925.8
															3.55532	26440.9
															3.55903	25925.8
															3.56273	26440.9
															3.56458	22320.2
															3.56829	22320.2
															3.572	22320.2
															3.5757	22320.2
															3.57941	22320.2
															3.58311	22320.2
															3.58682	22320.2
															3.59052	22320.2
															3.59423	22835.3
															3.59794	22835.3
															3.60164	22835.3
															3.60535	23350.4
															3.60905	22835.3
															3.61276	22835.3
															3.61646	22835.3
															3.62017	22320.2
															3.62387	23350.4
															3.62758	22835.3
															3.63129	22835.3
															3.63499	23350.4
															3.6387	22320.2
															3.6424	22835.3
															3.64611	22835.3
															3.64981	22320.2
															3.65352	22320.2
															3.65723	22320.2
															3.66093	22320.2
															3.66464	22320.2
															3.66742	22320.2
															3.6702	25925.8
															3.6739	26440.9
															3.67761	25925.8
															3.68131	25925.8
															3.68502	26440.9
															3.68872	25925.8
															3.69243	26440.9
															3.69614	25925.8
															3.69984	25925.8
															3.70355	26440.9
															3.70725	25410.7
															3.71096	25410.7
															3.71466	24380.6
															3.71837	24895.7
															3.72207	24895.7
															3.72578	24380.6
															3.72949	25410.7
															3.73319	26440.9
															3.7369	25925.8
															3.7406	25925.8
															3.74431	26440.9
															3.74802	25925.8
															3.75172	25925.8
															3.7545	26440.9
															3.75728	22320.2
															3.76098	22320.2
															3.76469	22320.2
															3.7684	22320.2
															3.7721	23350.4
															3.77581	22835.3
															3.77951	23350.4
															3.78322	23865.5
															3.78692	24380.6
															3.79063	24380.6
															3.79434	20775
															3.79804	20259.9
															3.80175	20259.9
															3.80545	20775
															3.80916	21290.1
															3.81286	21290.1
															3.81657	21290.1
															3.82028	21290.1
															3.82398	21290.1
															3.82769	22320.2
															3.83139	22320.2
															3.8351	22320.2
															3.8388	22320.2
															3.84251	18714.7
															3.84621	18199.6
															3.84992	18199.6
															3.85363	18199.6
															3.85733	18199.6
															3.86104	18199.6
															3.86474	18714.7
															3.86845	19744.8
															3.87215	19229.8
															3.87586	19744.8
															3.87957	19744.8
															3.88327	19744.8
															3.88698	20259.9
															3.89068	19229.8
															3.89439	20259.9
															3.89809	20259.9
															3.9018	20259.9
															3.90551	20259.9
															3.90921	20259.9
															3.91292	20259.9
															3.91662	20259.9
															3.92033	20259.9
															3.92403	16654.3
															3.92774	16139.3
															3.93145	16654.3
															3.93515	16139.3
															3.93886	16654.3
															3.94256	16654.3
															3.94627	16654.3
															3.94997	17169.4
															3.95368	17684.5
															3.95738	17684.5
															3.96109	17684.5
															3.9648	18199.6
															3.9685	17684.5
															3.97128	18199.6
															4	14078.9

## Sheet: Fig 4a
beta-L-ODAP formation with LsAAE3, oxalate, L-DAP, CoA
pH	nmoles/nmole enzyme
6	0.965992	0.824062	1.49895
7	18.0323	16.4436	20.1569
8	993.725	994.073	837.846
9	1160.44	830.884	848.066
10	863.92	733.371	658.959
beta-L-ODAP formation with LsAAE3, LsBOS, oxalate, L-DAP, CoA
pH	nmoles/nmole enzyme
6	46.1356	59.6492	39.2787
7	221.989	357.857	245.565
8	798.172	1105.33	1082.26
9	1467.62	1840.11	1399.01
10	596.63	893.914	853.985
Oxalyl-CoA formation with LsAAE3, oxalate, L-DAP, CoA
pH	nmoles/nmole enzyme
5	139.668	124.498	152.425
6	325.06	314.948	340.628
7	18.6914	22.8317	24.728
8	0	0	0
Oxalyl-CoA formation with MtAAE3, oxalate, L-DAP, CoA
pH	nmoles/nmole enzyme
5	14.9444	18.2912	20.8332
6	50.8384	44.0705	61.0061
7	84.0528	54.5877	71.0467
8	0	1.72639	1.72639

## Sheet: Fig 4b
Fig 4b i. SPR data of the LsAAE3-LsBOS interaction
stoichiometry of LsAAE3-LsBOS interaction			kinetics of LsAAE3-LsBOS interaction
Time (s)	Response		Time (s)	measured response	fitted response
-37.5	-0.15781		-39.3	1.14856	0
-37.4	-0.17021		-39.2	-0.24215	0
-37.3	-0.31251		-39.1	-1.3186	0
-37.2	-0.12821		-39	0.0492	0
-37.1	-0.10151		-38.9	-0.53098	0
-37	-0.12891		-38.8	-0.7371	0
-36.9	-0.15841		-38.7	-0.117	0
-36.8	-0.10431		-38.6	-0.0836	0
-36.7	-0.01831		-38.5	-0.151	0
-36.6	0.017693		-38.4	-0.1153	0
-36.5	0.011993		-38.3	-0.0201	0
-36.4	0.032493		-38.2	-0.1452	0
-36.3	0.057993		-38.1	-0.1921	0
-36.2	0.082793		-38	-0.0236	0
-36.1	0.101793		-37.9	-0.0411	0
-36	0.121293		-37.8	-0.066	0
-35.9	0.146393		-37.7	-0.0324	0
-35.8	0.184793		-37.6	-0.022	0
-35.7	0.184593		-37.5	-0.083	0
-35.6	0.185693		-37.4	-0.0523	0
-35.5	0.182093		-37.3	0.007399	0
-35.4	0.215593		-37.2	-0.1574	0
-35.3	0.240293		-37.1	-0.0275	0
-35.2	0.263293		-37	-0.034	0
-35.1	0.266793		-36.9	-0.0603	0
-35	0.246993		-36.8	-0.1203	0
-34.9	0.240793		-36.7	-0.38959	0
-34.8	0.226793		-36.6	-0.3511	0
-34.7	0.218393		-36.5	0.6394	0
-34.6	0.213093		-36.4	1.64316	0
-34.5	0.224693		-36.3	1.18789	0
-34.4	0.223093		-36.2	0.268002	0
-34.3	0.216293		-36.1	0.003201	0
-34.2	0.214893		-36	-0.1451	0
-34.1	0.210093		-35.9	-0.1607	0
-34	0.211493		-35.8	-0.1527	0
-33.9	0.213793		-35.7	-0.1981	0
-33.8	0.207793		-35.6	-0.1576	0
-33.7	0.211793		-35.5	-0.1955	0
-33.6	0.214893		-35.4	-0.1372	0
-33.5	0.214593		-35.3	-0.1872	0
-33.4	0.216593		-35.2	-0.1526	0
-33.3	0.216993		-35.1	-0.1953	0
-33.2	0.215893		-35	-0.1618	0
-33.1	0.217293		-34.9	-0.1761	0
-33	0.216993		-34.8	-0.1377	0
-32.9	0.214493		-34.7	-0.1252	0
-32.8	0.214093		-34.6	-0.129	0
-32.7	0.213193		-34.5	-0.1404	0
-32.6	0.214093		-34.4	-0.1416	0
-32.5	0.211193		-34.3	-0.145	0
-32.4	0.208693		-34.2	-0.1549	0
-32.3	0.208593		-34.1	-0.1727	0
-32.2	0.207493		-34	-0.1887	0
-32.1	0.204893		-33.9	-0.1929	0
-32	0.200293		-33.8	-0.1955	0
-31.9	0.195193		-33.7	-0.1651	0
-31.8	0.193193		-33.6	-0.1507	0
-31.7	0.191893		-33.5	-0.1259	0
-31.6	0.191793		-33.4	-0.102	0
-31.5	0.192993		-33.3	-0.0682	0
-31.4	0.191493		-33.2	-0.0474	0
-31.3	0.191293		-33.1	-0.0449	0
-31.2	0.192393		-33	-0.0429	0
-31.1	0.191693		-32.9	-0.0486	0
-31	0.191193		-32.8	-0.0685	0
-30.9	0.189193		-32.7	-0.0781	0
-30.8	0.190593		-32.6	-0.0895	0
-30.7	0.188693		-32.5	-0.0914	0
-30.6	0.187793		-32.4	-0.0896	0
-30.5	0.188593		-32.3	-0.0935	0
-30.4	0.184593		-32.2	-0.0868	0
-30.3	0.180093		-32.1	-0.0945	0
-30.2	0.179593		-32	-0.0982	0
-30.1	0.175693		-31.9	-0.1006	0
-30	0.173393		-31.8	-0.1019	0
-29.9	0.171293		-31.7	-0.1107	0
-29.8	0.170393		-31.6	-0.114	0
-29.7	0.170193		-31.5	-0.1183	0
-29.6	0.168393		-31.4	-0.1197	0
-29.5	0.166693		-31.3	-0.1123	0
-29.4	0.163993		-31.2	-0.1114	0
-29.3	0.163293		-31.1	-0.1109	0
-29.2	0.164093		-31	-0.1149	0
-29.1	0.162693		-30.9	-0.1166	0
-29	0.163093		-30.8	-0.1196	0
-28.9	0.160893		-30.7	-0.1232	0
-28.8	0.162093		-30.6	-0.1224	0
-28.7	0.159193		-30.5	-0.1181	0
-28.6	0.160493		-30.4	-0.1191	0
-28.5	0.156193		-30.3	-0.1246	0
-28.4	0.151293		-30.2	-0.1274	0
-28.3	0.149093		-30.1	-0.1302	0
-28.2	0.145193		-30	-0.1361	0
-28.1	0.147293		-29.9	-0.1449	0
-28	0.145193		-29.8	-0.1462	0
-27.9	0.144693		-29.7	-0.1458	0
-27.8	0.141893		-29.6	-0.1475	0
-27.7	0.138693		-29.5	-0.1494	0
-27.6	0.137793		-29.4	-0.1565	0
-27.5	0.134593		-29.3	-0.1518	0
-27.4	0.133893		-29.2	-0.1475	0
-27.3	0.133193		-29.1	-0.1428	0
-27.2	0.126093		-29	-0.1476	0
-27.1	0.126293		-28.9	-0.1472	0
-27	0.123193		-28.8	-0.1447	0
-26.9	0.121793		-28.7	-0.142	0
-26.8	0.123293		-28.6	-0.1449	0
-26.7	0.125893		-28.5	-0.1409	0
-26.6	0.125593		-28.4	-0.1392	0
-26.5	0.123293		-28.3	-0.1457	0
-26.4	0.125793		-28.2	-0.1499	0
-26.3	0.124393		-28.1	-0.1501	0
-26.2	0.122493		-28	-0.1478	0
-26.1	0.119693		-27.9	-0.1442	0
-26	0.119993		-27.8	-0.1426	0
-25.9	0.124993		-27.7	-0.1413	0
-25.8	0.126793		-27.6	-0.1398	0
-25.7	0.125493		-27.5	-0.1416	0
-25.6	0.122793		-27.4	-0.1412	0
-25.5	0.121593		-27.3	-0.1413	0
-25.4	0.123693		-27.2	-0.1377	0
-25.3	0.125593		-27.1	-0.1392	0
-25.2	0.127493		-27	-0.1402	0
-25.1	0.126893		-26.9	-0.1422	0
-25	0.130593		-26.8	-0.143	0
-24.9	0.128193		-26.7	-0.1434	0
-24.8	0.125693		-26.6	-0.1375	0
-24.7	0.123793		-26.5	-0.1346	0
-24.6	0.124493		-26.4	-0.1337	0
-24.5	0.125393		-26.3	-0.1338	0
-24.4	0.126293		-26.2	-0.1313	0
-24.3	0.130293		-26.1	-0.1312	0
-24.2	0.131793		-26	-0.1298	0
-24.1	0.133393		-25.9	-0.125	0
-24	0.134293		-25.8	-0.1257	0
-23.9	0.135293		-25.7	-0.1259	0
-23.8	0.133693		-25.6	-0.1273	0
-23.7	0.133493		-25.5	-0.1282	0
-23.6	0.130093		-25.4	-0.1257	0
-23.5	0.129793		-25.3	-0.1293	0
-23.4	0.132593		-25.2	-0.1312	0
-23.3	0.136193		-25.1	-0.1276	0
-23.2	0.136993		-25	-0.1277	0
-23.1	0.138593		-24.9	-0.1267	0
-23	0.139393		-24.8	-0.1269	0
-22.9	0.140293		-24.7	-0.1255	0
-22.8	0.142993		-24.6	-0.1212	0
-22.7	0.142793		-24.5	-0.1203	0
-22.6	0.145593		-24.4	-0.1196	0
-22.5	0.140293		-24.3	-0.1158	0
-22.4	0.141593		-24.2	-0.1129	0
-22.3	0.145093		-24.1	-0.112	0
-22.2	0.144493		-24	-0.1069	0
-22.1	0.144593		-23.9	-0.1039	0
-22	0.140793		-23.8	-0.1043	0
-21.9	0.137193		-23.7	-0.104	0
-21.8	0.142093		-23.6	-0.1062	0
-21.7	0.143593		-23.5	-0.1058	0
-21.6	0.144293		-23.4	-0.106	0
-21.5	0.150193		-23.3	-0.1069	0
-21.4	0.154793		-23.2	-0.1084	0
-21.3	0.156393		-23.1	-0.1052	0
-21.2	0.154893		-23	-0.0991	0
-21.1	0.155493		-22.9	-0.1023	0
-21	0.159693		-22.8	-0.1023	0
-20.9	0.163393		-22.7	-0.1051	0
-20.8	0.158193		-22.6	-0.1119	0
-20.7	0.161293		-22.5	-0.1072	0
-20.6	0.158393		-22.4	-0.1069	0
-20.5	0.151493		-22.3	-0.1067	0
-20.4	0.143393		-22.2	-0.1098	0
-20.3	0.143393		-22.1	-0.105	0
-20.2	0.146393		-22	-0.1011	0
-20.1	0.144293		-21.9	-0.0999	0
-20	0.140993		-21.8	-0.0977	0
-19.9	0.133893		-21.7	-0.0957	0
-19.8	0.130093		-21.6	-0.0974	0
-19.7	0.117093		-21.5	-0.0992	0
-19.6	0.104193		-21.4	-0.0976	0
-19.5	0.096593		-21.3	-0.1113	0
-19.4	0.083993		-21.2	-0.1147	0
-19.3	0.072193		-21.1	-0.1158	0
-19.2	0.069293		-21	-0.1148	0
-19.1	0.071893		-20.9	-0.1175	0
-19	0.077193		-20.8	-0.1073	0
-18.9	0.073193		-20.7	-0.0804	0
-18.8	0.075393		-20.6	-0.0496	0
-18.7	0.071493		-20.5	-0.0335	0
-18.6	0.065593		-20.4	-0.0246	0
-18.5	0.056493		-20.3	-0.0129	0
-18.4	0.041293		-20.2	-0.0181	0
-18.3	0.033193		-20.1	-0.0242	0
-18.2	0.020593		-20	-0.0458	0
-18.1	0.009693		-19.9	-0.0682	0
-18	-7.03e-06		-19.8	-0.0864	0
-17.9	-0.00461		-19.7	-0.0955	0
-17.8	-0.01341		-19.6	-0.0952	0
-17.7	-0.01851		-19.5	-0.0865	0
-17.6	-0.02201		-19.4	-0.0798	0
-17.5	-0.02571		-19.3	-0.0701	0
-17.4	-0.02871		-19.2	-0.0644	0
-17.3	-0.02631		-19.1	-0.0551	0
-17.2	-0.02901		-19	-0.0565	0
-17.1	-0.03851		-18.9	-0.0626	0
-17	-0.04391		-18.8	-0.0696	0
-16.9	-0.06081		-18.7	-0.0743	0
-16.8	-0.06011		-18.6	-0.0757	0
-16.7	-0.06701		-18.5	-0.0777	0
-16.6	-0.07641		-18.4	-0.089	0
-16.5	-0.07041		-18.3	-0.0829	0
-16.4	-0.07681		-18.2	-0.0846	0
-16.3	-0.08001		-18.1	-0.0946	0
-16.2	-0.07941		-18	-0.0983	0
-16.1	-0.08461		-17.9	-0.1062	0
-16	-0.08731		-17.8	-0.0967	0
-15.9	-0.08781		-17.7	-0.076	0
-15.8	-0.08881		-17.6	-0.0601	0
-15.7	-0.09311		-17.5	-0.049	0
-15.6	-0.09221		-17.4	-0.0513	0
-15.5	-0.10441		-17.3	-0.0442	0
-15.4	-0.11021		-17.2	-0.0351	0
-15.3	-0.11021		-17.1	-0.0245	0
-15.2	-0.10011		-17	-0.0389	0
-15.1	-0.10491		-16.9	-0.0482	0
-15	-0.10811		-16.8	-0.0537	0
-14.9	-0.10841		-16.7	-0.0652	0
-14.8	-0.11101		-16.6	-0.0842	0
-14.7	-0.11311		-16.5	-0.0802	0
-14.6	-0.11251		-16.4	-0.0692	0
-14.5	-0.11321		-16.3	-0.0628	0
-14.4	-0.11131		-16.2	-0.0454	0
-14.3	-0.11291		-16.1	-0.035	0
-14.2	-0.10681		-16	-0.0325	0
-14.1	-0.10661		-15.9	-0.0276	0
-14	-0.11111		-15.8	-0.0249	0
-13.9	-0.11291		-15.7	-0.0259	0
-13.8	-0.11671		-15.6	-0.0262	0
-13.7	-0.12381		-15.5	-0.0336	0
-13.6	-0.12341		-15.4	-0.0391	0
-13.5	-0.11601		-15.3	-0.0329	0
-13.4	-0.11271		-15.2	-0.0355	0
-13.3	-0.11221		-15.1	-0.0419	0
-13.2	-0.10661		-15	-0.0341	0
-13.1	-0.11141		-14.9	-0.0308	0
-13	-0.11161		-14.8	-0.0203	0
-12.9	-0.11211		-14.7	0.000499	0
-12.8	-0.11371		-14.6	0.026299	0
-12.7	-0.12981		-14.5	0.0216	0
-12.6	-0.14431		-14.4	0.0087	0
-12.5	-0.14401		-14.3	-0.0166	0
-12.4	-0.13531		-14.2	-0.02	0
-12.3	-0.12191		-14.1	-0.0311	0
-12.2	-0.11691		-14	-0.0271	0
-12.1	-0.11201		-13.9	-0.0155	0
-12	-0.10681		-13.8	-0.0029	0
-11.9	-0.09961		-13.7	-0.0033	0
-11.8	-0.09741		-13.6	-0.0161	0
-11.7	-0.09081		-13.5	-0.0272	0
-11.6	-0.09031		-13.4	-0.028	0
-11.5	-0.09351		-13.3	-0.0326	0
-11.4	-0.09441		-13.2	-0.0203	0
-11.3	-0.10171		-13.1	-0.0256	0
-11.2	-0.11031		-13	-0.027	0
-11.1	-0.11031		-12.9	-0.0402	0
-11	-0.10651		-12.8	-0.0403	0
-10.9	-0.10491		-12.7	-0.0397	0
-10.8	-0.10511		-12.6	-0.0325	0
-10.7	-0.10981		-12.5	-0.0328	0
-10.6	-0.10621		-12.4	-0.0138	0
-10.5	-0.10221		-12.3	-0.0132	0
-10.4	-0.09861		-12.2	-0.0137	0
-10.3	-0.09371		-12.1	-0.0204	0
-10.2	-0.09401		-12	-0.0262	0
-10.1	-0.09341		-11.9	-0.0317	0
-10	-0.09641		-11.8	-0.0386	0
-9.9	-0.09591		-11.7	-0.0382	0
-9.8	-0.09561		-11.6	-0.0351	0
-9.7	-0.09841		-11.5	-0.0375	0
-9.6	-0.09411		-11.4	-0.0464	0
-9.5	-0.08531		-11.3	-0.0501	0
-9.4	-0.07981		-11.2	-0.0517	0
-9.3	-0.07641		-11.1	-0.0444	0
-9.2	-0.07491		-11	-0.0462	0
-9.1	-0.06701		-10.9	-0.0422	0
-9	-0.06391		-10.8	-0.0444	0
-8.9	-0.05631		-10.7	-0.0455	0
-8.8	-0.05751		-10.6	-0.049	0
-8.7	-0.05331		-10.5	-0.0424	0
-8.6	-0.05011		-10.4	-0.0429	0
-8.5	-0.04311		-10.3	-0.0395	0
-8.4	-0.03521		-10.2	-0.0335	0
-8.3	-0.02751		-10.1	-0.0188	0
-8.2	-0.03161		-10	-0.0187	0
-8.1	-0.03891		-9.9	-0.0154	0
-8	-0.04831		-9.8	-0.0077	0
-7.9	-0.04961		-9.7	-0.0082	0
-7.8	-0.04601		-9.6	-0.0107	0
-7.7	-0.04031		-9.5	-0.0028	0
-7.6	-0.03341		-9.4	0.0092	0
-7.5	-0.03261		-9.3	0.0203	0
-7.4	-0.02931		-9.2	0.0129	0
-7.3	-0.02541		-9.1	0.0155	0
-7.2	-0.02871		-9	0.0223	0
-7.1	-0.03091		-8.9	0.0066	0
-7	-0.02871		-8.8	0.0098	0
-6.9	-0.03031		-8.7	0.0064	0
-6.8	-0.03051		-8.6	0.0013	0
-6.7	-0.02541		-8.5	-0.0047	0
-6.6	-0.02221		-8.4	-0.0151	0
-6.5	-0.02221		-8.3	-0.0073	0
-6.4	-0.02121		-8.2	0.0008	0
-6.3	-0.02301		-8.1	0.0095	0
-6.2	-0.02161		-8	0.0112	0
-6.1	-0.01951		-7.9	0.0112	0
-6	-0.01691		-7.8	0.0054	0
-5.9	-0.01491		-7.7	0.0136	0
-5.8	-0.01151		-7.6	0.0129	0
-5.7	-0.01051		-7.5	0.0088	0
-5.6	-0.01121		-7.4	0.0035	0
-5.5	-0.00981		-7.3	-0.0044	0
-5.4	-0.00791		-7.2	0.001	0
-5.3	-0.00851		-7.1	0.003	0
-5.2	-0.00601		-7	0.0048	0
-5.1	-0.00621		-6.9	0.0035	0
-5	-0.00311		-6.8	0.0031	0
-4.9	-7.03e-06		-6.7	0.004	0
-4.8	0.000693		-6.6	0.0019	0
-4.7	0.002093		-6.5	-2.31e-09	0
-4.6	0.002293		-6.4	0.0046	0
-4.5	0.003093		-6.3	0.0098	0
-4.4	0.006293		-6.2	0.0036	0
-4.3	0.007793		-6.1	0.0037	0
-4.2	0.011693		-6	0.002	0
-4.1	0.011993		-5.9	0.0013	0
-4	0.014893		-5.8	-0.0036	0
-3.9	0.015193		-5.7	-0.0033	0
-3.8	0.017993		-5.6	-0.0011	0
-3.7	0.018493		-5.5	0.0015	0
-3.6	0.020893		-5.4	-0.0002	0
-3.5	0.020793		-5.3	-0.0007	0
-3.4	0.018893		-5.2	0.0006	0
-3.3	0.023993		-5.1	0.0007	0
-3.2	0.022393		-5	0	0
-3.1	0.021193		-4.9	0.007	0
-3	0.022793		-4.8	0.0065	0
-2.9	0.021893		-4.7	0.0085	0
-2.8	0.023093		-4.6	0.0086	0
-2.7	0.022493		-4.5	0.0118	0
-2.6	0.015593		-4.4	0.0127	0
-2.5	0.014793		-4.3	0.0149	0
-2.4	0.013393		-4.2	0.0226	0
-2.3	0.012093		-4.1	0.0261	0
-2.2	0.009493		-4	0.0262	0
-2.1	0.011593		-3.9	0.0266	0
-2	0.017493		-3.8	0.0283	0
-1.9	0.007593		-3.7	0.0298	0
-1.8	0.009393		-3.6	0.0362	0
-1.7	0.013393		-3.5	0.0408	0
-1.6	0.013693		-3.4	0.043	0
-1.5	0.014293		-3.3	0.0431	0
-1.4	0.028993		-3.2	0.0445	0
-1.3	0.031493		-3.1	0.0487	0
-1.2	0.034293		-3	0.0463	0
-1.1	0.037393		-2.9	0.0481	0
-1	0.037393		-2.8	0.0427	0
-0.9	0.037393		-2.7	0.0457	0
-0.8	0.037393		-2.6	0.052999	0
-0.7	0.037393		-2.5	0.0493	0
-0.6	0.037393		-2.4	0.0582	0
-0.5	0.039293		-2.3	0.0581	0
-0.4	0.041493		-2.2	0.0503	0
-0.3	0.039293		-2.1	0.0541	0
-0.2	0.037393		-2	0.0653	0
-0.1	0.037393		-1.9	0.0614	0
0	0.034293		-1.8	0.067299	0
0.100002	0.034293		-1.7	0.078199	0
0.200001	0.034293		-1.6	0.0854	0
0.300003	0.034293		-1.5	0.0844	0
0.400002	0.018393		-1.4	0.0844	0
0.5	-0.00411		-1.3	0.0811	0
0.600002	-0.01081		-1.2	0.0805	0
0.700001	-0.07961		-1.1	0.0743	0
0.800003	-1.05891		-1	0.0623	0
0.900002	-3.02721		-0.9	0.0591	0
1	-4.53401		-0.8	0.0522	0
1.1	-5.88341		-0.7		0
1.2	-6.77701		-0.6		0
1.3	-7.43001		-0.5		0
1.4	-7.60241		-0.4		0
1.5	-7.68391		-0.3		0
1.6	-8.00251		-0.2		0
1.7	-8.12671		-0.1		0
1.8	-8.13671		0		0
1.9	-8.31531		0.099998		0
2	-8.31801		0.199997		8.52e-05
2.1	-8.31801		0.299999		0.00017
2.2	-8.13671		0.399998		0.000256
2.3	-8.00251		0.5		0.000341
2.4	-7.68391		0.599998		0.000426
2.5	-7.43001		0.699997		0.000511
2.6	-7.15021		0.799999		0.000596
2.7	-6.92821		0.899998		0.000681
2.8	-6.62151		1		0.000767
2.9	-6.39781		1.1		0.000852
3	-6.08621		1.2		0.000937
3.1	-5.71801		1.3		0.001022
3.2	-5.43191		1.4		0.001107
3.3	-5.12961		1.5		0.001192
3.4	-4.80051		1.6		0.001278
3.5	-4.47011		1.7		0.001363
3.6	-4.14681		1.8	0.1654	0.001448
3.7	-3.87371		1.9	0.172698	0.001533
3.8	-3.64361		2	0.173	0.001618
3.9	-3.38121		2.1	0.1755	0.001703
4	-3.09301		2.2	0.1851	0.001788
4.1	-2.80651		2.3	0.1874	0.001873
4.2	-2.50671		2.4	0.1921	0.001959
4.3	-2.26121		2.5	0.1851	0.002044
4.4	-1.99161		2.6	0.1721	0.002129
4.5	-1.68831		2.7	0.187199	0.002214
4.6	-1.36061		2.8	0.217099	0.002299
4.7	-1.05191		2.9	0.1759	0.002384
4.8	-0.73361		3	0.1805	0.002469
4.9	-0.42951		3.1	0.1753	0.002554
5	-0.13671		3.2	0.1391	0.002639
5.1	0.142693		3.3	0.145099	0.002725
5.2	0.423393		3.4	0.1383	0.00281
5.3	0.709393		3.5	0.1068	0.002895
5.4	1.01199		3.6	0.131299	0.00298
5.5	1.29779		3.7	0.132599	0.003065
5.6	1.59129		3.8	0.1106	0.00315
5.7	1.87969		3.9	0.1138	0.003235
5.8	2.15189		4	0.1287	0.00332
5.9	2.42469		4.1	0.1139	0.003405
6	2.72259		4.2	0.1091	0.00349
6.1	3.01169		4.3	0.1008	0.003575
6.2	3.31969		4.4	0.1035	0.00366
6.3	3.63569		4.5	0.0972	0.003745
6.4	3.92309		4.6	0.0942	0.00383
6.5	4.22589		4.7	0.0926	0.003916
6.6	4.51529		4.8	0.107899	0.004001
6.7	4.79549		4.9	0.1055	0.004086
6.8	5.08769		5	0.0958	0.004171
6.9	5.36779		5.1	0.0994	0.004256
7	5.66659		5.2	0.1165	0.004341
7.1	5.95029		5.3	0.1179	0.004426
7.2	6.23959		5.4	0.1147	0.004511
7.3	6.51939		5.5	0.1153	0.004596
7.4	6.78079		5.6	0.1048	0.004681
7.5	7.05929		5.7	0.0992	0.004766
7.6	7.32789		5.8	0.1006	0.004851
7.7	7.62119		5.9	0.104	0.004936
7.8	7.91449		6	0.0973	0.005021
7.9	8.19469		6.1	0.0979	0.005106
8	8.50369		6.2	0.0961	0.005191
8.1	8.78259		6.3	0.0907	0.005276
8.2	9.06769		6.4	0.0892	0.005361
8.3	9.34789		6.5	0.0841	0.005446
8.4	9.63699		6.6	0.0851	0.005531
8.5	9.92279		6.7	0.0869	0.005616
8.6	10.2236		6.8	0.0907	0.005701
8.7	10.5142		6.9	0.0907	0.005786
8.8	10.7879		7	0.0872	0.005871
8.9	11.0754		7.1	0.0851	0.005956
9	11.3574		7.2	0.087	0.006041
9.1	11.6249		7.3	0.0899	0.006126
9.2	11.9238		7.4	0.0858	0.006211
9.3	12.2057		7.5	0.0869	0.006296
9.4	12.5187		7.6	0.0859	0.006381
9.5	12.8042		7.7	0.0866	0.006466
9.6	13.0978		7.8	0.0822	0.006551
9.7	13.3936		7.9	0.0799	0.006635
9.8	13.6861		8	0.0815	0.00672
9.9	13.9731		8.1	0.0764	0.006805
10	14.2654		8.2	0.0748	0.00689
10.1	14.5372		8.3	0.0748	0.006975
10.2	14.8478		8.4	0.0724	0.00706
10.3	15.1559		8.5	0.069	0.007145
10.4	15.4568		8.6	0.0707	0.00723
10.5	15.7414		8.7	0.0714	0.007315
10.6	16.0315		8.8	0.0689	0.0074
10.7	16.3191		8.9	0.0721	0.007485
10.8	16.6196		9	0.0717	0.00757
10.9	16.9145		9.1	0.0721	0.007655
11	17.1995		9.2	0.0715	0.00774
11.1	17.4811		9.3	0.072	0.007824
11.2	17.7711		9.4	0.0702	0.007909
11.3	18.0653		9.5	0.0665	0.007994
11.4	18.3492		9.6	0.0702	0.008079
11.5	18.6456		9.7	0.0707	0.008164
11.6	18.9317		9.8	0.0647	0.008249
11.7	19.2117		9.9	0.0596	0.008334
11.8	19.493		10	0.0512	0.008419
11.9	19.7621		10.1	0.0441	0.008504
12	20.0388		10.2	0.0374	0.008588
12.1	20.3325		10.3	0.037	0.008673
12.2	20.613		10.4	0.033	0.008758
12.3	20.8937		10.5	0.0297	0.008843
12.4	21.1616		10.6	0.0239	0.008928
12.5	21.4452		10.7	0.0201	0.009013
12.6	21.7151		10.8	0.0154	0.009098
12.7	21.9901		10.9	0.0107	0.009183
12.8	22.2717		11	0.0078	0.009267
12.9	22.5518		11.1	-0.0001	0.009352
13	22.8366		11.2	-0.0025	0.009437
13.1	23.111		11.3	-0.0011	0.009522
13.2	23.3984		11.4	-0.0066	0.009607
13.3	23.6787		11.5	-0.008	0.009692
13.4	23.9475		11.6	-0.0096	0.009776
13.5	24.2399		11.7	-0.0168	0.009861
13.6	24.5317		11.8	-0.0216	0.009946
13.7	24.8063		11.9	-0.0206	0.010031
13.8	25.0726		12	-0.0204	0.010116
13.9	25.3453		12.1	-0.014	0.010201
14	25.6128		12.2	-0.0164	0.010285
14.1	25.8868		12.3	-0.0153	0.01037
14.2	26.1605		12.4	-0.0115	0.010455
14.3	26.4407		12.5	-0.0156	0.01054
14.4	26.7033		12.6	-0.0205	0.010625
14.5	26.9693		12.7	-0.028	0.010709
14.6	27.2264		12.8	-0.0271	0.010794
14.7	27.4861		12.9	-0.0296	0.010879
14.8	27.7641		13	-0.0298	0.010964
14.9	28.0332		13.1	-0.0304	0.011049
15	28.2943		13.2	-0.0287	0.011133
15.1	28.5655		13.3	-0.0282	0.011218
15.2	28.8419		13.4	-0.0293	0.011303
15.3	29.119		13.5	-0.0258	0.011388
15.4	29.3935		13.6	-0.025	0.011472
15.5	29.679		13.7	-0.0234	0.011557
15.6	29.9447		13.8	-0.0195	0.011642
15.7	30.2059		13.9	-0.0223	0.011727
15.8	30.4614		14	-0.0246	0.011811
15.9	30.7068		14.1	-0.0193	0.011896
16	30.9693		14.2	-0.0113	0.011981
16.1	31.2319		14.3	-0.0056	0.012066
16.2	31.493		14.4	-0.0045	0.01215
16.3	31.7551		14.5	-0.0043	0.012235
16.4	32.0061		14.6	-0.0045	0.01232
16.5	32.2462		14.7	-0.0091	0.012405
16.6	32.4974		14.8	-0.0077	0.012489
16.7	32.7417		14.9	-0.0065	0.012574
16.8	32.9775		15	-0.0073	0.012659
16.9	33.2218		15.1	-0.0028	0.012744
17	33.4875		15.2	-0.0022	0.012828
17.1	33.734		15.3	-0.0031	0.012913
17.2	33.9857		15.4	0.0019	0.012998
17.3	34.2284		15.5	0.0073	0.013082
17.4	34.4652		15.6	0.0141	0.013167
17.5	34.7151		15.7	0.0193	0.013252
17.6	34.9726		15.8	0.0254	0.013337
17.7	35.2173		15.9	0.0333	0.013421
17.8	35.4684		16	0.0321	0.013506
17.9	35.7182		16.1	0.0344	0.013591
18	35.9585		16.2	0.039	0.013675
18.1	36.1937		16.3	0.046999	0.01376
18.2	36.4254		16.4	0.0502	0.013845
18.3	36.6585		16.5	0.0527	0.013929
18.4	36.8895		16.6	0.0519	0.014014
18.5	37.1268		16.7	0.0546	0.014099
18.6	37.3708		16.8	0.0607	0.014183
18.7	37.5916		16.9	0.061	0.014268
18.8	37.8139		17	0.0591	0.014353
18.9	38.0465		17.1	0.06	0.014437
19	38.2904		17.2	0.0662	0.014522
19.1	38.5248		17.3	0.0685	0.014607
19.2	38.7592		17.4	0.0681	0.014691
19.3	38.9887		17.5	0.0669	0.014776
19.4	39.2105		17.6	0.0638	0.014861
19.5	39.438		17.7	0.0637	0.014945
19.6	39.6638		17.8	0.072	0.01503
19.7	39.8862		17.9	0.0779	0.015115
19.8	40.117		18	0.0771	0.015199
19.9	40.3578		18.1	0.0773	0.015284
20	40.5738		18.2	0.0734	0.015368
20.1	40.7912		18.3	0.0739	0.015453
20.2	41.0079		18.4	0.0731	0.015538
20.3	41.2207		18.5	0.0625	0.015622
20.4	41.4412		18.6	0.0603	0.015707
20.5	41.6746		18.7	0.0569	0.015792
20.6	41.9019		18.8	0.0631	0.015876
20.7	42.1237		18.9	0.0631	0.015961
20.8	42.3337		19	0.0639	0.016045
20.9	42.5424		19.1	0.0614	0.01613
21	42.7504		19.2	0.0652	0.016215
21.1	42.9769		19.3	0.0634	0.016299
21.2	43.18		19.4	0.0621	0.016384
21.3	43.3892		19.5	0.0596	0.016468
21.4	43.6106		19.6	0.0589	0.016553
21.5	43.8164		19.7	0.0628	0.016637
21.6	44.0115		19.8	0.0631	0.016722
21.7	44.2048		19.9	0.0584	0.016807
21.8	44.4098		20	0.0568	0.016891
21.9	44.6155		20.1	0.0588	0.016976
22	44.7971		20.2	0.0545	0.01706
22.1	44.9886		20.3	0.0493	0.017145
22.2	45.1961		20.4	0.0509	0.017229
22.3	45.3999		20.5	0.0519	0.017314
22.4	45.6066		20.6	0.0516	0.017399
22.5	45.8117		20.7	0.0551	0.017483
22.6	46.0222		20.8	0.0565	0.017568
22.7	46.2222		20.9	0.0537	0.017652
22.8	46.4171		21	0.0548	0.017737
22.9	46.617		21.1	0.0498	0.017821
23	46.8212		21.2	0.0469	0.017906
23.1	47.0341		21.3	0.0446	0.01799
23.2	47.249		21.4	0.0411	0.018075
23.3	47.4325		21.5	0.0351	0.018159
23.4	47.6431		21.6	0.0298	0.018244
23.5	47.8419		21.7	0.0319	0.018328
23.6	48.0217		21.8	0.0298	0.018413
23.7	48.2171		21.9	0.0252	0.018497
23.8	48.4099		22	0.0208	0.018582
23.9	48.6175		22.1	0.0209	0.018666
24	48.809		22.2	0.0258	0.018751
24.1	49.0058		22.3	0.0302	0.018835
24.2	49.1903		22.4	0.0313	0.01892
24.3	49.3874		22.5	0.0292	0.019004
24.4	49.5915		22.6	0.0283	0.019089
24.5	49.7648		22.7	0.0291	0.019173
24.6	49.9412		22.8	0.0317	0.019258
24.7	50.1219		22.9	0.0295	0.019342
24.8	50.2981		23	0.0294	0.019427
24.9	50.4824		23.1	0.027	0.019511
25	50.661		23.2	0.0254	0.019596
25.1	50.8449		23.3	0.0263	0.01968
25.2	51.0281		23.4	0.0253	0.019765
25.3	51.2156		23.5	0.0238	0.019849
25.4	51.3892		23.6	0.0239	0.019934
25.5	51.5542		23.7	0.0261	0.020018
25.6	51.7426		23.8	0.0311	0.020103
25.7	51.9206		23.9	0.0284	0.020187
25.8	52.1071		24	0.0272	0.020271
25.9	52.3015		24.1	0.0264	0.020356
26	52.485		24.2	0.0285	0.02044
26.1	52.6615		24.3	0.0306	0.020525
26.2	52.8349		24.4	0.0293	0.020609
26.3	52.9993		24.5	0.031	0.020694
26.4	53.1791		24.6	0.0334	0.020778
26.5	53.3527		24.7	0.0336	0.020862
26.6	53.5357		24.8	0.039799	0.020947
26.7	53.7095		24.9	0.0378	0.021031
26.8	53.8863		25	0.0345	0.021116
26.9	54.0507		25.1	0.0322	0.0212
27	54.217		25.2	0.0343	0.021285
27.1	54.3904		25.3	0.0308	0.021369
27.2	54.5551		25.4	0.0278	0.021453
27.3	54.7264		25.5	0.0294	0.021538
27.4	54.8974		25.6	0.0302	0.021622
27.5	55.0535		25.7	0.0276	0.021707
27.6	55.2151		25.8	0.0235	0.021791
27.7	55.375		25.9	0.0223	0.021875
27.8	55.5408		26	0.0235	0.02196
27.9	55.7137		26.1	0.0232	0.022044
28	55.8768		26.2	0.0214	0.022128
28.1	56.0433		26.3	0.019	0.022213
28.2	56.202		26.4	0.017	0.022297
28.3	56.379		26.5	0.015	0.022382
28.4	56.5507		26.6	0.017	0.022466
28.5	56.7149		26.7	0.0178	0.02255
28.6	56.8766		26.8	0.0177	0.022635
28.7	57.0424		26.9	0.013	0.022719
28.8	57.1962		27	0.0114	0.022803
28.9	57.3426		27.1	0.0095	0.022888
29	57.4968		27.2	0.0127	0.022972
29.1	57.6493		27.3	0.0122	0.023056
29.2	57.8066		27.4	0.0151	0.023141
29.3	57.9524		27.5	0.0191	0.023225
29.4	58.1093		27.6	0.0221	0.023309
29.5	58.2666		27.7	0.0233	0.023394
29.6	58.4129		27.8	0.0195	0.023478
29.7	58.5579		27.9	0.0167	0.023562
29.8	58.7146		28	0.0164	0.023647
29.9	58.861		28.1	0.0177	0.023731
30	59.0139		28.2	0.0121	0.023815
30.1	59.1678		28.3	0.0063	0.0239
30.2	59.3149		28.4	0.0044	0.023984
30.3	59.4782		28.5	0.0025	0.024068
30.4	59.6212		28.6	-9.99e-05	0.024153
30.5	59.7603		28.7	-0.0007	0.024237
30.6	59.9061		28.8	-0.0021	0.024321
30.7	60.0429		28.9	-0.0098	0.024405
30.8	60.179		29	-0.0134	0.02449
30.9	60.3232		29.1	-0.0142	0.024574
31	60.4802		29.2	-0.0144	0.024658
31.1	60.6235		29.3	-0.0149	0.024743
31.2	60.7756		29.4	-0.0213	0.024827
31.3	60.9214		29.5	-0.0269	0.024911
31.4	61.0684		29.6	-0.0296	0.024995
31.5	61.2097		29.7	-0.0289	0.02508
31.6	61.3468		29.8	-0.0275	0.025164
31.7	61.4886		29.9	-0.0328	0.025248
31.8	61.6498		30	-0.0374	0.025332
31.9	61.7981		30.1	-0.041	0.025417
32	61.9522		30.2	-0.0428	0.025501
32.1	62.0958		30.3	-0.0426	0.025585
32.2	62.2353		30.4	-0.0444	0.025669
32.3	62.3702		30.5	-0.0399	0.025754
32.4	62.5121		30.6	-0.0409	0.025838
32.5	62.6532		30.7	-0.0365	0.025922
32.6	62.787		30.8	-0.0381	0.026006
32.7	62.9285		30.9	-0.0461	0.026091
32.8	63.0684		31	-0.047	0.026175
32.9	63.2087		31.1	-0.0435	0.026259
33	63.3487		31.2	-0.0371	0.026343
33.1	63.4789		31.3	-0.0385	0.026428
33.2	63.5967		31.4	-0.0376	0.026512
33.3	63.7315		31.5	-0.0388	0.026596
33.4	63.8579		31.6	-0.0451	0.02668
33.5	63.9813		31.7	-0.0492	0.026764
33.6	64.1128		31.8	-0.0458	0.026849
33.7	64.2491		31.9	-0.0422	0.026933
33.8	64.3755		32	-0.044	0.027017
33.9	64.5123		32.1	-0.046	0.027101
34	64.6444		32.2	-0.0421	0.027185
34.1	64.7658		32.3	-0.0417	0.02727
34.2	64.8916		32.4	-0.0377	0.027354
34.3	65.0218		32.5	-0.0391	0.027438
34.4	65.1568		32.6	-0.0463	0.027522
34.5	65.2954		32.7	-0.0493	0.027606
34.6	65.4305		32.8	-0.0484	0.02769
34.7	65.5617		32.9	-0.052	0.027775
34.8	65.6984		33	-0.0488	0.027859
34.9	65.8316		33.1	-0.0477	0.027943
35	65.9666		33.2	-0.0473	0.028027
35.1	66.107		33.3	-0.0501	0.028111
35.2	66.2443		33.4	-0.0514	0.028195
35.3	66.387		33.5	-0.0575	0.02828
35.4	66.5273		33.6	-0.0589	0.028364
35.5	66.6536		33.7	-0.0655	0.028448
35.6	66.7742		33.8	-0.0641	0.028532
35.7	66.8996		33.9	-0.0615	0.028616
35.8	67.0246		34	-0.0568	0.0287
35.9	67.1588		34.1	-0.0587	0.028784
36	67.2891		34.2	-0.0632	0.028868
36.1	67.4029		34.3	-0.0578	0.028953
36.2	67.5235		34.4	-0.0591	0.029037
36.3	67.6476		34.5	-0.0626	0.029121
36.4	67.7769		34.6	-0.0624	0.029205
36.5	67.8944		34.7	-0.0601	0.029289
36.6	68.0128		34.8	-0.0607	0.029373
36.7	68.1265		34.9	-0.0616	0.029457
36.8	68.2459		35	-0.0573	0.029541
36.9	68.3726		35.1	-0.0587	0.029625
37	68.4837		35.2	-0.0622	0.02971
37.1	68.5894		35.3	-0.0639	0.029794
37.2	68.711		35.4	-0.0682	0.029878
37.3	68.837		35.5	-0.0682	0.029962
37.4	68.9615		35.6	-0.0623	0.030046
37.5	69.0862		35.7	-0.0603	0.03013
37.6	69.2034		35.8	-0.0636	0.030214
37.7	69.3251		35.9	-0.0685	0.030298
37.8	69.4369		36	-0.0699	0.030382
37.9	69.5623		36.1	-0.069	0.030466
38	69.6809		36.2	-0.0667	0.03055
38.1	69.7995		36.3	-0.0642	0.030634
38.2	69.9157		36.4	-0.0659	0.030718
38.3	70.0373		36.5	-0.0638	0.030803
38.4	70.1666		36.6	-0.0673	0.030887
38.5	70.2851		36.7	-0.0661	0.030971
38.6	70.4013		36.8	-0.0677	0.031055
38.7	70.5156		36.9	-0.0709	0.031139
38.8	70.6388		37	-0.0682	0.031223
38.9	70.7575		37.1	-0.0705	0.031307
39	70.8707		37.2	-0.0717	0.031391
39.1	70.9851		37.3	-0.0774	0.031475
39.2	71.1052		37.4	-0.0752	0.031559
39.3	71.2236		37.5	-0.0776	0.031643
39.4	71.3418		37.6	-0.0752	0.031727
39.5	71.4568		37.7	-0.0754	0.031811
39.6	71.569		37.8	-0.0747	0.031895
39.7	71.6931		37.9	-0.0756	0.031979
39.8	71.8122		38	-0.0812	0.032063
39.9	71.9211		38.1	-0.0813	0.032147
40	72.0313		38.2	-0.0815	0.032231
40.1	72.1462		38.3	-0.086	0.032315
40.2	72.2592		38.4	-0.0861	0.032399
40.3	72.3615		38.5	-0.0937	0.032483
40.4	72.4678		38.6	-0.0956	0.032567
40.5	72.5766		38.7	-0.0919	0.032651
40.6	72.6763		38.8	-0.0944	0.032735
40.7	72.7782		38.9	-0.099	0.032819
40.8	72.8851		39	-0.1061	0.032903
40.9	72.9996		39.1	-0.108	0.032987
41	73.1065		39.2	-0.1092	0.033071
41.1	73.2079		39.3	-0.1136	0.033155
41.2	73.3109		39.4	-0.113	0.033239
41.3	73.416		39.5	-0.1144	0.033323
41.4	73.5139		39.6	-0.114	0.033407
41.5	73.6163		39.7	-0.1138	0.033491
41.6	73.7217		39.8	-0.1108	0.033575
41.7	73.8245		39.9	-0.1177	0.033659
41.8	73.9329		40	-0.123	0.033743
41.9	74.0324		40.1	-0.1272	0.033826
42	74.1386		40.2	-0.1253	0.03391
42.1	74.2458		40.3	-0.1221	0.033994
42.2	74.349		40.4	-0.1242	0.034078
42.3	74.4554		40.5	-0.1206	0.034162
42.4	74.5623		40.6	-0.1176	0.034246
42.5	74.6685		40.7	-0.1195	0.03433
42.6	74.7785		40.8	-0.1202	0.034414
42.7	74.883		40.9	-0.1199	0.034498
42.8	74.9857		41	-0.1212	0.034582
42.9	75.0919		41.1	-0.1234	0.034666
43	75.1932		41.2	-0.1218	0.03475
43.1	75.2946		41.3	-0.1189	0.034834
43.2	75.3989		41.4	-0.117	0.034917
43.3	75.5048		41.5	-0.1168	0.035001
43.4	75.6073		41.6	-0.1153	0.035085
43.5	75.7085		41.7	-0.1213	0.035169
43.6	75.8162		41.8	-0.1221	0.035253
43.7	75.923		41.9	-0.1213	0.035337
43.8	76.0285		42	-0.1206	0.035421
43.9	76.1294		42.1	-0.1237	0.035505
44	76.2282		42.2	-0.1217	0.035589
44.1	76.3353		42.3	-0.1232	0.035672
44.2	76.4368		42.4	-0.1293	0.035756
44.3	76.5319		42.5	-0.129	0.03584
44.4	76.6396		42.6	-0.1304	0.035924
44.5	76.7407		42.7	-0.1298	0.036008
44.6	76.834		42.8	-0.1358	0.036092
44.7	76.9336		42.9	-0.139	0.036176
44.8	77.0327		43	-0.1361	0.036259
44.9	77.1261		43.1	-0.1332	0.036343
45	77.2294		43.2	-0.1303	0.036427
45.1	77.329		43.3	-0.1324	0.036511
45.2	77.4286		43.4	-0.1389	0.036595
45.3	77.5252		43.5	-0.1428	0.036679
45.4	77.6233		43.6	-0.1408	0.036763
45.5	77.7213		43.7	-0.1394	0.036846
45.6	77.8201		43.8	-0.135	0.03693
45.7	77.9221		43.9	-0.1339	0.037014
45.8	78.0278		44	-0.1349	0.037098
45.9	78.1291		44.1	-0.1366	0.037182
46	78.2298		44.2	-0.1368	0.037266
46.1	78.3203		44.3	-0.1382	0.037349
46.2	78.4111		44.4	-0.137	0.037433
46.3	78.5088		44.5	-0.141	0.037517
46.4	78.6009		44.6	-0.1389	0.037601
46.5	78.6889		44.7	-0.1372	0.037685
46.6	78.7874		44.8	-0.1381	0.037768
46.7	78.8749		44.9	-0.1367	0.037852
46.8	78.9634		45	-0.1416	0.037936
46.9	79.0535		45.1	-0.1382	0.03802
47	79.1439		45.2	-0.1427	0.038103
47.1	79.2361		45.3	-0.1454	0.038187
47.2	79.3318		45.4	-0.141	0.038271
47.3	79.4208		45.5	-0.1396	0.038355
47.4	79.5114		45.6	-0.1383	0.038439
47.5	79.6106		45.7	-0.1367	0.038522
47.6	79.7096		45.8	-0.138	0.038606
47.7	79.8037		45.9	-0.1387	0.03869
47.8	79.8873		46	-0.1355	0.038774
47.9	79.9718		46.1	-0.1297	0.038857
48	80.0584		46.2	-0.1284	0.038941
48.1	80.1436		46.3	-0.1286	0.039025
48.2	80.2259		46.4	-0.1301	0.039109
48.3	80.3119		46.5	-0.1267	0.039192
48.4	80.41		46.6	-0.1303	0.039276
48.5	80.5		46.7	-0.1327	0.03936
48.6	80.5859		46.8	-0.1316	0.039444
48.7	80.6718		46.9	-0.1308	0.039527
48.8	80.7647		47	-0.1312	0.039611
48.9	80.8529		47.1	-0.1282	0.039695
49	80.9418		47.2	-0.1261	0.039779
49.1	81.0375		47.3	-0.1237	0.039862
49.2	81.1293		47.4	-0.122	0.039946
49.3	81.2255		47.5	-0.1249	0.04003
49.4	81.3141		47.6	-0.1227	0.040113
49.5	81.4073		47.7	-0.1199	0.040197
49.6	81.5006		47.8	-0.1185	0.040281
49.7	81.5893		47.9	-0.1216	0.040365
49.8	81.6845		48	-0.1207	0.040448
49.9	81.7674		48.1	-0.1187	0.040532
50	81.8464		48.2	-0.1176	0.040616
50.1	81.9325		48.3	-0.1184	0.040699
50.2	82.0252		48.4	-0.1174	0.040783
50.3	82.1126		48.5	-0.1148	0.040867
50.4	82.1996		48.6	-0.1155	0.04095
50.5	82.291		48.7	-0.116	0.041034
50.6	82.3879		48.8	-0.118	0.041118
50.7	82.4803		48.9	-0.115	0.041201
50.8	82.5678		49	-0.112	0.041285
50.9	82.6497		49.1	-0.1116	0.041369
51	82.7373		49.2	-0.1097	0.041452
51.1	82.8245		49.3	-0.1102	0.041536
51.2	82.9072		49.4	-0.1086	0.04162
51.3	82.9933		49.5	-0.1034	0.041703
51.4	83.0807		49.6	-0.1031	0.041787
51.5	83.1638		49.7	-0.1024	0.041871
51.6	83.2457		49.8	-0.1061	0.041954
51.7	83.3288		49.9	-0.1074	0.042038
51.8	83.4088		50	-0.112	0.042122
51.9	83.4875		50.1	-0.1138	0.042205
52	83.5685		50.2	-0.114	0.042289
52.1	83.6525		50.3	-0.1155	0.042372
52.2	83.7392		50.4	-0.1151	0.042456
52.3	83.819		50.5	-0.1129	0.04254
52.4	83.8992		50.6	-0.11	0.042623
52.5	83.9849		50.7	-0.1123	0.042707
52.6	84.0693		50.8	-0.1137	0.042791
52.7	84.1533		50.9	-0.1149	0.042874
52.8	84.2398		51	-0.1194	0.042958
52.9	84.3248		51.1	-0.114	0.043041
53	84.4135		51.2	-0.1134	0.043125
53.1	84.4964		51.3	-0.1087	0.043209
53.2	84.5753		51.4	-0.1043	0.043292
53.3	84.6535		51.5	-0.1084	0.043376
53.4	84.7339		51.6	-0.1097	0.043459
53.5	84.8156		51.7	-0.1083	0.043543
53.6	84.8983		51.8	-0.1097	0.043627
53.7	84.9793		51.9	-0.1121	0.04371
53.8	85.0662		52	-0.1125	0.043794
53.9	85.1503		52.1	-0.1139	0.043877
54	85.2297		52.2	-0.1188	0.043961
54.1	85.3134		52.3	-0.1228	0.044044
54.2	85.3974		52.4	-0.1242	0.044128
54.3	85.4795		52.5	-0.1263	0.044212
54.4	85.5646		52.6	-0.1267	0.044295
54.5	85.6482		52.7	-0.1231	0.044379
54.6	85.7277		52.8	-0.1221	0.044462
54.7	85.8093		52.9	-0.119	0.044546
54.8	85.8924		53	-0.1185	0.044629
54.9	85.975		53.1	-0.1196	0.044713
55	86.0572		53.2	-0.1207	0.044796
55.1	86.1351		53.3	-0.123	0.04488
55.2	86.2123		53.4	-0.1243	0.044963
55.3	86.2926		53.5	-0.1205	0.045047
55.4	86.3689		53.6	-0.1158	0.04513
55.5	86.4454		53.7	-0.1205	0.045214
55.6	86.5231		53.8	-0.1232	0.045298
55.7	86.6024		53.9	-0.1231	0.045381
55.8	86.6811		54	-0.1259	0.045465
55.9	86.7586		54.1	-0.1263	0.045548
56	86.8358		54.2	-0.1255	0.045632
56.1	86.913		54.3	-0.1222	0.045715
56.2	86.9937		54.4	-0.1217	0.045799
56.3	87.0732		54.5	-0.1216	0.045882
56.4	87.1469		54.6	-0.115	0.045966
56.5	87.2233		54.7	-0.1153	0.046049
56.6	87.3045		54.8	-0.1164	0.046133
56.7	87.3821		54.9	-0.1143	0.046216
56.8	87.4572		55	-0.1162	0.0463
56.9	87.5426		55.1	-0.1178	0.046383
57	87.6198		55.2	-0.1172	0.046466
57.1	87.6997		55.3	-0.1275	0.04655
57.2	87.7763		55.4	-0.132	0.046633
57.3	87.8542		55.5	-0.1322	0.046717
57.4	87.9334		55.6	-0.1299	0.0468
57.5	88.0124		55.7	-0.1253	0.046884
57.6	88.0929		55.8	-0.1253	0.046967
57.7	88.173		55.9	-0.1214	0.047051
57.8	88.2591		56	-0.1216	0.047134
57.9	88.3408		56.1	-0.122	0.047218
58	88.4086		56.2	-0.1192	0.047301
58.1	88.4998		56.3	-0.1171	0.047384
58.2	88.6		56.4	-0.1194	0.047468
58.3	88.6804		56.5	-0.1206	0.047551
58.4	88.7541		56.6	-0.1233	0.047635
58.5	88.8443		56.7	-0.1207	0.047718
58.6	88.9185		56.8	-0.1161	0.047802
58.7	88.976		56.9	-0.1142	0.047885
58.8	89.0487		57	-0.1139	0.047969
58.9	89.1112		57.1	-0.1124	0.048052
59	89.1921		57.2	-0.1111	0.048135
59.1	89.2679		57.3	-0.1099	0.048219
59.2	89.2679		57.4	-0.1096	0.048302
59.3	89.2679		57.5	-0.1103	0.048386
59.4	89.1921		57.6	-0.1079	0.048469
59.5	89.1267		57.7	-0.1066	0.048552
59.6	89.1112		57.8	-0.1088	0.048636
59.7	89.1267		57.9	-0.1106	0.048719
59.8	89.1572		58	-0.1106	0.048803
59.9	89.1267		58.1	-0.1077	0.048886
60	89.1267		58.2	-0.1017	0.048969
60.1	89.1267		58.3	-0.0988	0.049053
60.2	89.1267		58.4	-0.0977	0.049136
60.3	89.1267		58.5	-0.0986	0.049219
60.4	89.1267		58.6	-0.0954	0.049303
60.5	89.1267		58.7	-0.0984	0.049386
60.6	89.1041		58.8	-0.1035	0.04947
60.7	89.0339		58.9	-0.1012	0.049553
60.8	88.6444		59	-0.1009	0.049636
60.9	88.5582		59.1	-0.1016	0.04972
61	88.2124		59.2	-0.0985	0.049803
61.1	88.0209		59.3	-0.0967	0.049886
61.2	87.9112		59.4	-0.0983	0.04997
61.3	87.8813		59.5	-0.1026	0.050053
61.4	87.8813		59.6	-0.1089	0.050136
61.5	87.9112		59.7	-0.113	0.05022
61.6	88.2124		59.8	-0.1049	0.050303
61.7	87.8813		59.9	-0.1042	0.050386
61.8	87.5495		60	-0.1064	0.05047
61.9	87.1262		60.1	-0.1019	0.050553
62	86.6776		60.2	-0.102	0.050636
62.1	86.3579		60.3	-0.1078	0.05072
62.2	86.0133		60.4	-0.111	0.050803
62.3	85.6419		60.5	-0.1107	0.050886
62.4	85.3144		60.6	-0.1142	0.05097
62.5	84.9755		60.7	-0.1185	0.051053
62.6	84.6447		60.8	-0.1201	0.051136
62.7	84.3787		60.9	-0.1188	0.05122
62.8	84.0652		61	-0.1169	0.051303
62.9	83.8001		61.1	-0.1159	0.051386
63	83.5886		61.2	-0.1162	0.051469
63.1	83.3671		61.3	-0.1213	0.051553
63.2	83.1334		61.4	-0.1165	0.051636
63.3	82.8972		61.5	-0.1098	0.051719
63.4	82.6597		61.6	-0.1091	0.051803
63.5	82.409		61.7	-0.1075	0.051886
63.6	82.17		61.8	-0.1074	0.051969
63.7	81.9514		61.9	-0.1086	0.052052
63.8	81.7578		62	-0.1112	0.052136
63.9	81.5263		62.1	-0.1129	0.052219
64	81.2891		62.2	-0.1098	0.052302
64.1	81.0803		62.3	-0.1099	0.052385
64.2	80.8856		62.4	-0.1141	0.052469
64.3	80.6702		62.5	-0.1098	0.052552
64.4	80.484		62.6	-0.109	0.052635
64.5	80.3057		62.7	-0.1085	0.052718
64.6	80.1301		62.8	-0.1101	0.052802
64.7	79.97		62.9	-0.1106	0.052885
64.8	79.7952		63	-0.1132	0.052968
64.9	79.5966		63.1	-0.1114	0.053051
65	79.4449		63.2	-0.1121	0.053135
65.1	79.286		63.3	-0.1148	0.053218
65.2	79.1192		63.4	-0.1163	0.053301
65.3	78.9516		63.5	-0.1165	0.053384
65.4	78.7904		63.6	-0.1179	0.053467
65.5	78.6213		63.7	-0.1216	0.053551
65.6	78.444		63.8	-0.1207	0.053634
65.7	78.2849		63.9	-0.1217	0.053717
65.8	78.1183		64	-0.1219	0.0538
65.9	77.9657		64.1	-0.1196	0.053884
66	77.8008		64.2	-0.1187	0.053967
66.1	77.6655		64.3	-0.1208	0.05405
66.2	77.5068		64.4	-0.1241	0.054133
66.3	77.3583		64.5	-0.1199	0.054216
66.4	77.2177		64.6	-0.1191	0.0543
66.5	77.0871		64.7	-0.1199	0.054383
66.6	76.9482		64.8	-0.1204	0.054466
66.7	76.7951		64.9	-0.1174	0.054549
66.8	76.663		65	-0.1185	0.054632
66.9	76.536		65.1	-0.1213	0.054715
67	76.3944		65.2	-0.1247	0.054799
67.1	76.2485		65.3	-0.1273	0.054882
67.2	76.1024		65.4	-0.1326	0.054965
67.3	75.9896		65.5	-0.1323	0.055048
67.4	75.8624		65.6	-0.1314	0.055131
67.5	75.7313		65.7	-0.1317	0.055214
67.6	75.5904		65.8	-0.1335	0.055298
67.7	75.463		65.9	-0.1392	0.055381
67.8	75.3383		66	-0.1399	0.055464
67.9	75.2085		66.1	-0.1385	0.055547
68	75.0857		66.2	-0.1402	0.05563
68.1	74.9713		66.3	-0.1398	0.055713
68.2	74.8386		66.4	-0.1345	0.055796
68.3	74.7011		66.5	-0.1348	0.055879
68.4	74.5619		66.6	-0.1329	0.055963
68.5	74.4446		66.7	-0.1321	0.056046
68.6	74.3379		66.8	-0.1335	0.056129
68.7	74.2298		66.9	-0.1336	0.056212
68.8	74.1151		67	-0.1335	0.056295
68.9	74.0102		67.1	-0.1366	0.056378
69	73.8946		67.2	-0.1379	0.056461
69.1	73.773		67.3	-0.1377	0.056544
69.2	73.6432		67.4	-0.1343	0.056627
69.3	73.5378		67.5	-0.1299	0.056711
69.4	73.44		67.6	-0.133	0.056794
69.5	73.3366		67.7	-0.1376	0.056877
69.6	73.2273		67.8	-0.1433	0.05696
69.7	73.1142		67.9	-0.1462	0.057043
69.8	72.9966		68	-0.1473	0.057126
69.9	72.8832		68.1	-0.1491	0.057209
70	72.7767		68.2	-0.1528	0.057292
70.1	72.6499		68.3	-0.1524	0.057375
70.2	72.548		68.4	-0.1527	0.057458
70.3	72.4376		68.5	-0.1499	0.057541
70.4	72.3337		68.6	-0.1553	0.057624
70.5	72.2445		68.7	-0.1587	0.057708
70.6	72.1464		68.8	-0.16	0.057791
70.7	72.0376		68.9	-0.1629	0.057874
70.8	71.9443		69	-0.1614	0.057957
70.9	71.846		69.1	-0.1552	0.05804
71	71.7421		69.2	-0.1568	0.058123
71.1	71.6184		69.3	-0.1541	0.058206
71.2	71.5024		69.4	-0.1509	0.058289
71.3	71.4018		69.5	-0.1519	0.058372
71.4	71.2891		69.6	-0.1503	0.058455
71.5	71.1788		69.7	-0.1475	0.058538
71.6	71.0596		69.8	-0.1512	0.058621
71.7	70.9469		69.9	-0.153	0.058704
71.8	70.8357		70	-0.149	0.058787
71.9	70.7221		70.1	-0.1455	0.05887
72	70.6282		70.2	-0.1459	0.058953
72.1	70.5286		70.3	-0.1488	0.059036
72.2	70.4456		70.4	-0.149	0.059119
72.3	70.3614		70.5	-0.1477	0.059202
72.4	70.2647		70.6	-0.1483	0.059285
72.5	70.1719		70.7	-0.1449	0.059368
72.6	70.0816		70.8	-0.1454	0.059451
72.7	69.9917		70.9	-0.1439	0.059534
72.8	69.904		71	-0.148	0.059617
72.9	69.8046		71.1	-0.1516	0.0597
73	69.7172		71.2	-0.1511	0.059783
73.1	69.612		71.3	-0.1486	0.059866
73.2	69.5069		71.4	-0.1488	0.059949
73.3	69.402		71.5	-0.1511	0.060032
73.4	69.2965		71.6	-0.1529	0.060115
73.5	69.1788		71.7	-0.1504	0.060198
73.6	69.0824		71.8	-0.1508	0.060281
73.7	68.9928		71.9	-0.1465	0.060364
73.8	68.9069		72	-0.1455	0.060447
73.9	68.8088		72.1	-0.1447	0.06053
74	68.7167		72.2	-0.1432	0.060613
74.1	68.6173		72.3	-0.1399	0.060696
74.2	68.5115		72.4	-0.1412	0.060779
74.3	68.4148		72.5	-0.1484	0.060862
74.4	68.3136		72.6	-0.151	0.060945
74.5	68.2137		72.7	-0.1556	0.061027
74.6	68.1183		72.8	-0.1584	0.06111
74.7	68.0318		72.9	-0.1563	0.061193
74.8	67.9585		73	-0.1575	0.061276
74.9	67.8575		73.1	-0.1582	0.061359
75	67.7563		73.2	-0.1606	0.061442
75.1	67.6557		73.3	-0.1622	0.061525
75.2	67.5672		73.4	-0.1616	0.061608
75.3	67.4763		73.5	-0.1635	0.061691
75.4	67.3901		73.6	-0.1686	0.061774
75.5	67.3018		73.7	-0.1702	0.061857
75.6	67.2288		73.8	-0.1658	0.06194
75.7	67.1498		73.9	-0.1638	0.062022
75.8	67.0643		74	-0.1634	0.062105
75.9	66.9794		74.1	-0.1669	0.062188
76	66.8984		74.2	-0.169	0.062271
76.1	66.8085		74.3	-0.1645	0.062354
76.2	66.7256		74.4	-0.167	0.062437
76.3	66.637		74.5	-0.1732	0.06252
76.4	66.5501		74.6	-0.175	0.062603
76.5	66.4648		74.7	-0.1735	0.062686
76.6	66.374		74.8	-0.1701	0.062768
76.7	66.2866		74.9	-0.1704	0.062851
76.8	66.1969		75	-0.1672	0.062934
76.9	66.108		75.1	-0.1704	0.063017
77	66.0284		75.2	-0.1782	0.0631
77.1	65.9437		75.3	-0.1816	0.063183
77.2	65.8635		75.4	-0.1808	0.063266
77.3	65.7772		75.5	-0.1848	0.063348
77.4	65.6918		75.6	-0.184	0.063431
77.5	65.6064		75.7	-0.1873	0.063514
77.6	65.5366		75.8	-0.1919	0.063597
77.7	65.4568		75.9	-0.1874	0.06368
77.8	65.3763		76	-0.1882	0.063763
77.9	65.2986		76.1	-0.1939	0.063846
78	65.218		76.2	-0.195	0.063928
78.1	65.1334		76.3	-0.1927	0.064011
78.2	65.0552		76.4	-0.1917	0.064094
78.3	64.9721		76.5	-0.1942	0.064177
78.4	64.8978		76.6	-0.1992	0.06426
78.5	64.8208		76.7	-0.1987	0.064342
78.6	64.7556		76.8	-0.2026	0.064425
78.7	64.6829		76.9	-0.2022	0.064508
78.8	64.6072		77	-0.203	0.064591
78.9	64.53		77.1	-0.2035	0.064674
79	64.4476		77.2	-0.2019	0.064756
79.1	64.3704		77.3	-0.2008	0.064839
79.2	64.2916		77.4	-0.205	0.064922
79.3	64.2155		77.5	-0.2034	0.065005
79.4	64.1328		77.6	-0.1969	0.065088
79.5	64.0565		77.7	-0.1957	0.06517
79.6	63.9775		77.8	-0.1957	0.065253
79.7	63.9153		77.9	-0.1942	0.065336
79.8	63.8339		78	-0.1945	0.065419
79.9	63.7624		78.1	-0.1941	0.065502
80	63.6841		78.2	-0.1921	0.065584
80.1	63.6111		78.3	-0.1929	0.065667
80.2	63.5408		78.4	-0.1949	0.06575
80.3	63.4687		78.5	-0.1952	0.065833
80.4	63.3912		78.6	-0.1946	0.065915
80.5	63.3163		78.7	-0.1961	0.065998
80.6	63.2396		78.8	-0.1962	0.066081
80.7	63.1681		78.9	-0.1926	0.066164
80.8	63.1022		79	-0.1947	0.066246
80.9	63.0351		79.1	-0.1943	0.066329
81	62.9579		79.2	-0.1991	0.066412
81.1	62.8907		79.3	-0.198	0.066495
81.2	62.8165		79.4	-0.196	0.066577
81.3	62.7516		79.5	-0.1979	0.06666
81.4	62.6794		79.6	-0.1974	0.066743
81.5	62.6094		79.7	-0.195	0.066826
81.6	62.5376		79.8	-0.1954	0.066908
81.7	62.4664		79.9	-0.1991	0.066991
81.8	62.3988		80	-0.2014	0.067074
81.9	62.323		80.1	-0.2088	0.067156
82	62.2534		80.2	-0.2058	0.067239
82.1	62.1823		80.3	-0.2058	0.067322
82.2	62.1114		80.4	-0.2082	0.067404
82.3	62.0443		80.5	-0.2079	0.067487
82.4	61.9767		80.6	-0.2043	0.06757
82.5	61.9084		80.7	-0.2003	0.067653
82.6	61.8359		80.8	-0.1957	0.067735
82.7	61.7774		80.9	-0.1972	0.067818
82.8	61.7139		81	-0.1933	0.067901
82.9	61.6562		81.1	-0.1967	0.067983
83	61.5893		81.2	-0.2003	0.068066
83.1	61.5156		81.3	-0.1992	0.068149
83.2	61.4437		81.4	-0.1994	0.068231
83.3	61.3795		81.5	-0.2012	0.068314
83.4	61.3094		81.6	-0.2	0.068397
83.5	61.2457		81.7	-0.2017	0.068479
83.6	61.1798		81.8	-0.1992	0.068562
83.7	61.1125		81.9	-0.1986	0.068645
83.8	61.045		82	-0.1974	0.068727
83.9	60.969		82.1	-0.1959	0.06881
84	60.9085		82.2	-0.1948	0.068893
84.1	60.8362		82.3	-0.197	0.068975
84.2	60.7748		82.4	-0.2011	0.069058
84.3	60.7264		82.5	-0.2021	0.069141
84.4	60.6682		82.6	-0.2013	0.069223
84.5	60.6046		82.7	-0.1949	0.069306
84.6	60.5466		82.8	-0.1905	0.069388
84.7	60.4852		82.9	-0.1921	0.069471
84.8	60.429		83	-0.1945	0.069554
84.9	60.3692		83.1	-0.1922	0.069636
85	60.3079		83.2	-0.1884	0.069719
85.1	60.2464		83.3	-0.1873	0.069802
85.2	60.1874		83.4	-0.1879	0.069884
85.3	60.1222		83.5	-0.1835	0.069967
85.4	60.0554		83.6	-0.1843	0.070049
85.5	59.9932		83.7	-0.1835	0.070132
85.6	59.9267		83.8	-0.1841	0.070215
85.7	59.8613		83.9	-0.1857	0.070297
85.8	59.7974		84	-0.1846	0.07038
85.9	59.7393		84.1	-0.1904	0.070462
86	59.6759		84.2	-0.1932	0.070545
86.1	59.6145		84.3	-0.1978	0.070628
86.2	59.5575		84.4	-0.2017	0.07071
86.3	59.497		84.5	-0.2023	0.070793
86.4	59.4352		84.6	-0.2021	0.070875
86.5	59.3791		84.7	-0.1994	0.070958
86.6	59.3236		84.8	-0.1909	0.07104
86.7	59.26		84.9	-0.1928	0.071123
86.8	59.2014		85	-0.1942	0.071206
86.9	59.1398		85.1	-0.1955	0.071288
87	59.0757		85.2	-0.1954	0.071371
87.1	59.0154		85.3	-0.1907	0.071453
87.2	58.9481		85.4	-0.191	0.071536
87.3	58.8909		85.5	-0.192	0.071618
87.4	58.8354		85.6	-0.1918	0.071701
87.5	58.7783		85.7	-0.1941	0.071783
87.6	58.7207		85.8	-0.1963	0.071866
87.7	58.6598		85.9	-0.1968	0.071948
87.8	58.6009		86	-0.1904	0.072031
87.9	58.544		86.1	-0.188	0.072113
88	58.4866		86.2	-0.1866	0.072196
88.1	58.428		86.3	-0.1891	0.072279
88.2	58.3754		86.4	-0.187	0.072361
88.3	58.326		86.5	-0.1858	0.072444
88.4	58.2681		86.6	-0.1868	0.072526
88.5	58.2172		86.7	-0.1865	0.072609
88.6	58.1617		86.8	-0.1914	0.072691
88.7	58.1053		86.9	-0.1962	0.072774
88.8	58.0438		87	-0.1946	0.072856
88.9	57.9881		87.1	-0.1962	0.072939
89	57.9355		87.2	-0.1982	0.073021
89.1	57.8852		87.3	-0.1945	0.073104
89.2	57.8306		87.4	-0.1948	0.073186
89.3	57.7785		87.5	-0.1953	0.073269
89.4	57.7222		87.6	-0.1976	0.073351
89.5	57.6716		87.7	-0.1971	0.073434
89.6	57.6193		87.8	-0.1983	0.073516
89.7	57.5683		87.9	-0.1956	0.073598
89.8	57.5133		88	-0.1946	0.073681
89.9	57.473		88.1	-0.1947	0.073763
90	57.4286		88.2	-0.1989	0.073846
90.1	57.3799		88.3	-0.1999	0.073928
90.2	57.3337		88.4	-0.2014	0.074011
90.3	57.283		88.5	-0.2063	0.074093
90.4	57.2326		88.6	-0.2091	0.074176
90.5	57.1795		88.7	-0.2125	0.074258
90.6	57.1405		88.8	-0.2167	0.074341
90.7	57.0905		88.9	-0.227	0.074423
90.8	57.0423		89	-0.2285	0.074505
90.9	56.9878		89.1	-0.2289	0.074588
91	56.9417		89.2	-0.2334	0.07467
91.1	56.8899		89.3	-0.2377	0.074753
91.2	56.8416		89.4	-0.2417	0.074835
91.3	56.7967		89.5	-0.2469	0.074918
91.4	56.7512		89.6	-0.2492	0.075
91.5	56.7007		89.7	-0.252	0.075082
91.6	56.6545		89.8	-0.2566	0.075165
91.7	56.6088		89.9	-0.2545	0.075247
91.8	56.558		90	-0.2523	0.07533
91.9	56.5033		90.1	-0.2574	0.075412
92	56.449		90.2	-0.2513	0.075495
92.1	56.4		90.3	-0.2491	0.075577
92.2	56.3576		90.4	-0.2518	0.075659
92.3	56.3094		90.5	-0.2514	0.075742
92.4	56.2571		90.6	-0.2506	0.075824
92.5	56.2167		90.7	-0.2504	0.075907
92.6	56.175		90.8	-0.2502	0.075989
92.7	56.1266		90.9	-0.2559	0.076071
92.8	56.0756		91	-0.2517	0.076154
92.9	56.0379		91.1	-0.2481	0.076236
93	55.9913		91.2	-0.2483	0.076318
93.1	55.9424		91.3	-0.2471	0.076401
93.2	55.8872		91.4	-0.2507	0.076483
93.3	55.8352		91.5	-0.2522	0.076565
93.4	55.7888		91.6	-0.2514	0.076648
93.5	55.7448		91.7	-0.254	0.07673
93.6	55.6994		91.8	-0.2489	0.076813
93.7	55.6504		91.9	-0.2493	0.076895
93.8	55.605		92	-0.2469	0.076977
93.9	55.5608		92.1	-0.2547	0.07706
94	55.5259		92.2	-0.2561	0.077142
94.1	55.4764		92.3	-0.2505	0.077224
94.2	55.4274		92.4	-0.2453	0.077307
94.3	55.3839		92.5	-0.2477	0.077389
94.4	55.3436		92.6	-0.2514	0.077471
94.5	55.2964		92.7	-0.2518	0.077554
94.6	55.2518		92.8	-0.2509	0.077636
94.7	55.2038		92.9	-0.2507	0.077718
94.8	55.1592		93	-0.2479	0.077801
94.9	55.1135		93.1	-0.249	0.077883
95	55.0661		93.2	-0.2497	0.077965
95.1	55.0328		93.3	-0.2484	0.078048
95.2	54.9946		93.4	-0.2496	0.07813
95.3	54.9524		93.5	-0.2486	0.078212
95.4	54.9104		93.6	-0.2491	0.078294
95.5	54.8617		93.7	-0.2492	0.078377
95.6	54.8195		93.8	-0.2548	0.078459
95.7	54.7735		93.9	-0.2527	0.078541
95.8	54.7314		94	-0.2563	0.078624
95.9	54.6893		94.1	-0.2606	0.078706
96	54.6476		94.2	-0.2638	0.078788
96.1	54.6082		94.3	-0.2632	0.07887
96.2	54.5618		94.4	-0.2606	0.078953
96.3	54.5123		94.5	-0.2612	0.079035
96.4	54.4666		94.6	-0.2558	0.079117
96.5	54.4248		94.7	-0.2531	0.0792
96.6	54.3932		94.8	-0.2532	0.079282
96.7	54.3564		94.9	-0.2536	0.079364
96.8	54.3203		95	-0.2522	0.079446
96.9	54.2752		95.1	-0.2537	0.079529
97	54.2366		95.2	-0.2538	0.079611
97.1	54.1918		95.3	-0.2525	0.079693
97.2	54.1501		95.4	-0.2509	0.079775
97.3	54.1074		95.5	-0.2477	0.079858
97.4	54.0669		95.6	-0.2465	0.07994
97.5	54.0268		95.7	-0.2464	0.080022
97.6	53.9895		95.8	-0.245	0.080104
97.7	53.9509		95.9	-0.2451	0.080186
97.8	53.9118		96	-0.2497	0.080269
97.9	53.8724		96.1	-0.254	0.080351
98	53.8352		96.2	-0.2535	0.080433
98.1	53.8019		96.3	-0.2583	0.080515
98.2	53.7654		96.4	-0.2649	0.080598
98.3	53.7258		96.5	-0.2647	0.08068
98.4	53.6891		96.6	-0.2655	0.080762
98.5	53.6552		96.7	-0.2686	0.080844
98.6	53.6134		96.8	-0.2712	0.080926
98.7	53.5736		96.9	-0.2722	0.081009
98.8	53.535		97	-0.2697	0.081091
98.9	53.4968		97.1	-0.2664	0.081173
99	53.4605		97.2	-0.2675	0.081255
99.1	53.4289		97.3	-0.2639	0.081337
99.2	53.3958		97.4	-0.2617	0.08142
99.3	53.3595		97.5	-0.254	0.081502
99.4	53.3221		97.6	-0.2477	0.081584
99.5	53.2848		97.7	-0.2475	0.081666
99.6	53.2464		97.8	-0.2437	0.081748
99.7	53.2087		97.9	-0.2488	0.08183
99.8	53.1682		98	-0.247	0.081913
99.9	53.1337		98.1	-0.2492	0.081995
100	53.101		98.2	-0.247	0.082077
100.1	53.0649		98.3	-0.2474	0.082159
100.2	53.0253		98.4	-0.2468	0.082241
100.3	52.9847		98.5	-0.2525	0.082323
100.4	52.9481		98.6	-0.2529	0.082406
100.5	52.9123		98.7	-0.2544	0.082488
100.6	52.8749		98.8	-0.2537	0.08257
100.7	52.835		98.9	-0.2544	0.082652
100.8	52.8039		99	-0.2538	0.082734
100.9	52.7661		99.1	-0.2581	0.082816
101	52.7311		99.2	-0.2609	0.082898
101.1	52.702		99.3	-0.263	0.082981
101.2	52.6721		99.4	-0.2641	0.083063
101.3	52.6407		99.5	-0.2616	0.083145
101.4	52.6064		99.6	-0.2574	0.083227
101.5	52.576		99.7	-0.2559	0.083309
101.6	52.5406		99.8	-0.2577	0.083391
101.7	52.5086		99.9	-0.2572	0.083473
101.8	52.4702		100	-0.2576	0.083555
101.9	52.4313		100.1	-0.2578	0.083637
102	52.3934		100.2	-0.2581	0.08372
102.1	52.3633		100.3	-0.2562	0.083802
102.2	52.3275		100.4	-0.2564	0.083884
102.3	52.2951		100.5	-0.2558	0.083966
102.4	52.2628		100.6	-0.2549	0.084048
102.5	52.2267		100.7	-0.2558	0.08413
102.6	52.1908		100.8	-0.2561	0.084212
102.7	52.1595		100.9	-0.2521	0.084294
102.8	52.13		101	-0.2504	0.084376
102.9	52.0964		101.1	-0.2515	0.084458
103	52.0643		101.2	-0.2516	0.08454
103.1	52.0359		101.3	-0.2552	0.084622
103.2	51.9978		101.4	-0.2554	0.084704
103.3	51.9604		101.5	-0.2579	0.084787
103.4	51.9292		101.6	-0.2573	0.084869
103.5	51.8936		101.7	-0.2577	0.084951
103.6	51.8624		101.8	-0.2577	0.085033
103.7	51.8264		101.9	-0.26	0.085115
103.8	51.7926		102	-0.2624	0.085197
103.9	51.7623		102.1	-0.259	0.085279
104	51.7339		102.2	-0.259	0.085361
104.1	51.702		102.3	-0.2564	0.085443
104.2	51.6713		102.4	-0.2573	0.085525
104.3	51.637		102.5	-0.2539	0.085607
104.4	51.6105		102.6	-0.2503	0.085689
104.5	51.5832		102.7	-0.2515	0.085771
104.6	51.5549		102.8	-0.2508	0.085853
104.7	51.5258		102.9	-0.2514	0.085935
104.8	51.4939		103	-0.2539	0.086017
104.9	51.4611		103.1	-0.2628	0.086099
105	51.4248		103.2	-0.2698	0.086181
105.1	51.3977		103.3	-0.2728	0.086263
105.2	51.3632		103.4	-0.2722	0.086345
105.3	51.333		103.5	-0.2723	0.086427
105.4	51.3055		103.6	-0.2768	0.086509
105.5	51.2768		103.7	-0.2804	0.086591
105.6	51.2496		103.8	-0.284	0.086673
105.7	51.2197		103.9	-0.2846	0.086755
105.8	51.187		104	-0.2835	0.086837
105.9	51.1597		104.1	-0.2845	0.086919
106	51.1306		104.2	-0.2809	0.087001
106.1	51.0977		104.3	-0.2805	0.087083
106.2	51.0685		104.4	-0.2824	0.087165
106.3	51.0411		104.5	-0.281	0.087247
106.4	51.012		104.6	-0.275	0.087329
106.5	50.9806		104.7	-0.2727	0.087411
106.6	50.9538		104.8	-0.2699	0.087493
106.7	50.9219		104.9	-0.2719	0.087575
106.8	50.8932		105	-0.2733	0.087657
106.9	50.871		105.1	-0.2745	0.087739
107	50.8496		105.2	-0.2762	0.087821
107.1	50.8222		105.3	-0.2767	0.087903
107.2	50.7925		105.4	-0.2743	0.087984
107.3	50.7664		105.5	-0.2724	0.088066
107.4	50.739		105.6	-0.2753	0.088148
107.5	50.7159		105.7	-0.279	0.08823
107.6	50.689		105.8	-0.2806	0.088312
107.7	50.6618		105.9	-0.2826	0.088394
107.8	50.6325		106	-0.2783	0.088476
107.9	50.6019		106.1	-0.2742	0.088558
108	50.5731		106.2	-0.2761	0.08864
108.1	50.5483		106.3	-0.2798	0.088722
108.2	50.5238		106.4	-0.2822	0.088804
108.3	50.4963		106.5	-0.285	0.088886
108.4	50.4625		106.6	-0.2885	0.088968
108.5	50.4399		106.7	-0.2912	0.089049
108.6	50.4146		106.8	-0.2969	0.089131
108.7	50.3844		106.9	-0.2933	0.089213
108.8	50.3546		107	-0.2946	0.089295
108.9	50.3262		107.1	-0.2922	0.089377
109	50.2988		107.2	-0.29	0.089459
109.1	50.2744		107.3	-0.2906	0.089541
109.2	50.2449		107.4	-0.2863	0.089623
109.3	50.2182		107.5	-0.2872	0.089705
109.4	50.1926		107.6	-0.2852	0.089786
109.5	50.1687		107.7	-0.2875	0.089868
109.6	50.1435		107.8	-0.2864	0.08995
109.7	50.1201		107.9	-0.2858	0.090032
109.8	50.1029		108	-0.2859	0.090114
109.9	50.0803		108.1	-0.2832	0.090196
110	50.0566		108.2	-0.2821	0.090278
110.1	50.0309		108.3	-0.2819	0.090359
110.2	50.0062		108.4	-0.2853	0.090441
110.3	49.9882		108.5	-0.2829	0.090523
110.4	49.9673		108.6	-0.2775	0.090605
110.5	49.9448		108.7	-0.2809	0.090687
110.6	49.9176		108.8	-0.2821	0.090769
110.7	49.8951		108.9	-0.2847	0.090851
110.8	49.8758		109	-0.2892	0.090932
110.9	49.8519		109.1	-0.2951	0.091014
111	49.8245		109.2	-0.2958	0.091096
111.1	49.7998		109.3	-0.2974	0.091178
111.2	49.7774		109.4	-0.2917	0.09126
111.3	49.7478		109.5	-0.2937	0.091341
111.4	49.7197		109.6	-0.2947	0.091423
111.5	49.6971		109.7	-0.2928	0.091505
111.6	49.6726		109.8	-0.2926	0.091587
111.7	49.6494		109.9	-0.2931	0.091669
111.8	49.624		110	-0.2946	0.091751
111.9	49.596		110.1	-0.295	0.091832
112	49.5643		110.2	-0.2991	0.091914
112.1	49.5385		110.3	-0.3061	0.091996
112.2	49.5145		110.4	-0.3081	0.092078
112.3	49.4898		110.5	-0.3066	0.092159
112.4	49.4653		110.6	-0.3083	0.092241
112.5	49.4392		110.7	-0.3112	0.092323
112.6	49.4129		110.8	-0.3177	0.092405
112.7	49.3941		110.9	-0.3124	0.092487
112.8	49.3744		111	-0.3115	0.092568
112.9	49.3491		111.1	-0.3124	0.09265
113	49.3217		111.2	-0.315	0.092732
113.1	49.3009		111.3	-0.3144	0.092814
113.2	49.281		111.4	-0.3141	0.092895
113.3	49.2529		111.5	-0.3154	0.092977
113.4	49.2259		111.6	-0.3167	0.093059
113.5	49.2008		111.7	-0.315	0.093141
113.6	49.1729		111.8	-0.3116	0.093222
113.7	49.1482		111.9	-0.3142	0.093304
113.8	49.1221		112	-0.3158	0.093386
113.9	49.0937		112.1	-0.3199	0.093468
114	49.0671		112.2	-0.3196	0.093549
114.1	49.0475		112.3	-0.3188	0.093631
114.2	49.0237		112.4	-0.3099	0.093713
114.3	49.0051		112.5	-0.3065	0.093795
114.4	48.9845		112.6	-0.3022	0.093876
114.5	48.9624		112.7	-0.3008	0.093958
114.6	48.9415		112.8	-0.3006	0.09404
114.7	48.9241		112.9	-0.2982	0.094121
114.8	48.9018		113	-0.3006	0.094203
114.9	48.8794		113.1	-0.2976	0.094285
115	48.8583		113.2	-0.3011	0.094367
115.1	48.8338		113.3	-0.3058	0.094448
115.2	48.8137		113.4	-0.308	0.09453
115.3	48.7916		113.5	-0.3101	0.094612
115.4	48.765		113.6	-0.3088	0.094693
115.5	48.7402		113.7	-0.3087	0.094775
115.6	48.7197		113.8	-0.3066	0.094857
115.7	48.7018		113.9	-0.3048	0.094938
115.8	48.683		114	-0.3039	0.09502
115.9	48.6616		114.1	-0.3058	0.095102
116	48.6415		114.2	-0.3089	0.095184
116.1	48.6236		114.3	-0.311	0.095265
116.2	48.6042		114.4	-0.3115	0.095347
116.3	48.5821		114.5	-0.3117	0.095429
116.4	48.5653		114.6	-0.3117	0.09551
116.5	48.5415		114.7	-0.3165	0.095592
116.6	48.5182		114.8	-0.3142	0.095673
116.7	48.4966		114.9	-0.312	0.095755
116.8	48.4775		115	-0.3119	0.095837
116.9	48.4564		115.1	-0.3099	0.095918
117	48.4367		115.2	-0.3074	0.096
117.1	48.4192		115.3	-0.3073	0.096082
117.2	48.4013		115.4	-0.3042	0.096163
117.3	48.3832		115.5	-0.3017	0.096245
117.4	48.3654		115.6	-0.3008	0.096327
117.5	48.3476		115.7	-0.2983	0.096408
117.6	48.33		115.8	-0.3027	0.09649
117.7	48.3133		115.9	-0.3054	0.096572
117.8	48.2914		116	-0.3039	0.096653
117.9	48.2754		116.1	-0.3063	0.096735
118	48.2629		116.2	-0.3045	0.096816
118.1	48.2416		116.3	-0.3001	0.096898
118.2	48.2192		116.4	-0.2973	0.09698
118.3	48.1981		116.5	-0.3004	0.097061
118.4	48.1781		116.6	-0.2996	0.097143
118.5	48.1513		116.7	-0.2976	0.097224
118.6	48.1292		116.8	-0.2964	0.097306
118.7	48.1124		116.9	-0.2942	0.097388
118.8	48.0961		117	-0.2951	0.097469
118.9	48.0793		117.1	-0.2958	0.097551
119	48.0604		117.2	-0.2953	0.097632
119.1	48.0426		117.3	-0.2957	0.097714
119.2	48.0278		117.4	-0.2954	0.097796
119.3	48.0109		117.5	-0.2967	0.097877
119.4	47.9921		117.6	-0.2885	0.097959
119.5	47.9666		117.7	-0.2943	0.09804
119.6	47.9449		117.8	-0.2971	0.098122
119.7	47.9237		117.9	-0.3062	0.098203
119.8	47.9081		118	-0.3084	0.098285
119.9	47.892		118.1	-0.3021	0.098366
120	47.8744		118.2	-0.3031	0.098448
120.1	47.8581		118.3	-0.2941	0.09853
120.2	47.8347		118.4	-0.2985	0.098611
120.3	47.8151		118.5	-0.3	0.098693
120.4	47.8005		118.6	-0.3012	0.098774
120.5	47.7838		118.7	-0.3	0.098856
120.6	47.7605		118.8	-0.2975	0.098937
120.7	47.7468		118.9	-0.2951	0.099019
120.8	47.7335		119	-0.2951	0.0991
120.9	47.7151		119.1	-0.2951	0.099182
121	47.6924		119.2	-0.2951	0.099263
121.1	47.6702		119.3		0.099345
121.2	47.6531		119.4		0.099426
121.3	47.6406		119.5		0.099508
121.4	47.6176		119.6		0.09959
121.5	47.6011		119.7		0.099671
121.6	47.5705		119.8		0.099753
121.7	47.5484		119.9		0.099834
121.8	47.5228		120		0.099916
121.9	47.5021		120.1		0.099916
122	47.4899		120.2		0.099912
122.1	47.4869		120.3		0.099908
122.2	47.4794		120.4		0.099905
122.3	47.4693		120.5		0.099901
122.4	47.4576		120.6		0.099897
122.5	47.448		120.7		0.099894
122.6	47.4324		120.8		0.09989
122.7	47.4135		120.9		0.099887
122.8	47.4065		121		0.099883
122.9	47.3962		121.1		0.099879
123	47.3785		121.2		0.099876
123.1	47.3692		121.3		0.099872
123.2	47.356		121.4		0.099869
123.3	47.3486		121.5		0.099865
123.4	47.339		121.6		0.099861
123.5	47.3289		121.7		0.099858
123.6	47.317		121.8	-0.3895	0.099854
123.7	47.3066		121.9	-0.3434	0.099851
123.8	47.3004		122	-0.3434	0.099847
123.9	47.2886		122.1	-0.3003	0.099843
124	47.2787		122.2	-0.2886	0.09984
124.1	47.2673		122.3	-0.2728	0.099836
124.2	47.2486		122.4	-0.2886	0.099833
124.3	47.2238		122.5	-0.3003	0.099829
124.4	47.1972		122.6	-0.2925	0.099825
124.5	47.1778		122.7	-0.3373	0.099822
124.6	47.1585		122.8	-0.3516	0.099818
124.7	47.1437		122.9	-0.368	0.099815
124.8	47.1206		123	-0.3584	0.099811
124.9	47.1079		123.1	-0.374	0.099807
125	47.0839		123.2	-0.4059	0.099804
125.1	47.0653		123.3	-0.3954	0.0998
125.2	47.049		123.4	-0.3718	0.099797
125.3	47.0288		123.5	-0.3975	0.099793
125.4	47.0085		123.6	-0.3802	0.099789
125.5	46.9982		123.7	-0.3777	0.099786
125.6	46.9769		123.8	-0.3915	0.099782
125.7	46.9657		123.9	-0.4017	0.099779
125.8	46.9484		124	-0.4174	0.099775
125.9	46.9273		124.1	-0.427	0.099771
126	46.91		124.2	-0.4221	0.099768
126.1	46.8901		124.3	-0.4358	0.099764
126.2	46.8714		124.4	-0.4289	0.099761
126.3	46.8578		124.5	-0.4294	0.099757
126.4	46.8394		124.6	-0.4227	0.099753
126.5	46.8208		124.7	-0.4311	0.09975
126.6	46.8031		124.8	-0.4305	0.099746
126.7	46.7866		124.9	-0.4306	0.099743
126.8	46.7686		125	-0.4205	0.099739
126.9	46.7535		125.1	-0.4075	0.099735
127	46.7421		125.2	-0.4189	0.099732
127.1	46.7205		125.3	-0.419	0.099728
127.2	46.7046		125.4	-0.4145	0.099725
127.3	46.6912		125.5	-0.4096	0.099721
127.4	46.6714		125.6	-0.4158	0.099717
127.5	46.6551		125.7	-0.4147	0.099714
127.6	46.6404		125.8	-0.4194	0.09971
127.7	46.6254		125.9	-0.4183	0.099707
127.8	46.6108		126	-0.4142	0.099703
127.9	46.5964		126.1	-0.4141	0.099699
128	46.5804		126.2	-0.4135	0.099696
128.1	46.5651		126.3	-0.4092	0.099692
128.2	46.5512		126.4	-0.4114	0.099689
128.3	46.5388		126.5	-0.4092	0.099685
128.4	46.5075		126.6	-0.4095	0.099681
128.5	46.4878		126.7	-0.4075	0.099678
128.6	46.4686		126.8	-0.4202	0.099674
128.7	46.4641		126.9	-0.4258	0.099671
128.8	46.46		127	-0.432	0.099667
128.9	46.4522		127.1	-0.4383	0.099663
129	46.4357		127.2	-0.4442	0.09966
129.1	46.4145		127.3	-0.4422	0.099656
129.2	46.4022		127.4	-0.4429	0.099653
129.3	46.3906		127.5	-0.4404	0.099649
129.4	46.372		127.6	-0.4652	0.099645
129.5	46.3554		127.7	-0.468	0.099642
129.6	46.3402		127.8	-0.4713	0.099638
129.7	46.3258		127.9	-0.4685	0.099635
129.8	46.3091		128	-0.4703	0.099631
129.9	46.29		128.1	-0.4706	0.099627
130	46.2738		128.2	-0.468	0.099624
130.1	46.2602		128.3	-0.4731	0.09962
130.2	46.2428		128.4	-0.4817	0.099617
130.3	46.2278		128.5	-0.4851	0.099613
130.4	46.2089		128.6	-0.4924	0.099609
130.5	46.191		128.7	-0.4948	0.099606
130.6	46.1812		128.8	-0.5057	0.099602
130.7	46.1751		128.9	-0.511	0.099599
130.8	46.1534		129	-0.5219	0.099595
130.9	46.1458		129.1	-0.5218	0.099592
131	46.1302		129.2	-0.5221	0.099588
131.1	46.1147		129.3	-0.5216	0.099584
131.2	46.1075		129.4	-0.5183	0.099581
131.3	46.0797		129.5	-0.5316	0.099577
131.4	46.0658		129.6	-0.5397	0.099574
131.5	46.0381		129.7	-0.5584	0.09957
131.6	46.0048		129.8	-0.5435	0.099566
131.7	45.9698		129.9	-0.4624	0.099563
131.8	46.0168		130	-0.4435	0.099559
131.9	46.0456		130.1	-0.4237	0.099556
132	46.0717		130.2	-0.5005	0.099552
132.1	45.9949		130.3	-0.4373	0.099548
132.2	45.8307		130.4	-0.4291	0.099545
132.3	45.5397		130.5	-0.3725	0.099541
132.4	46.3157		130.6	-0.6604	0.099538
132.5	47.0516		130.7	-0.2869	0.099534
132.6	47.2238		130.8	-0.1004	0.09953
132.7	47.2277		130.9	-0.134	0.099527
132.8	47.3199		131	-0.5124	0.099523
132.9	47.4298		131.1	-0.4435	0.09952
133	47.5499		131.2	-0.3571	0.099516
133.1	47.6817		131.3	-0.3395	0.099512
133.2	47.6476		131.4	-0.371	0.099509
133.3	47.5369		131.5	-0.4036	0.099505
133.4	47.4932		131.6	-0.4034	0.099502
133.5	47.4606		131.7	-0.3997	0.099498
133.6	47.4573		131.8	-0.422	0.099495
133.7	47.4608		131.9	-0.4045	0.099491
133.8	47.4479		132	-0.4059	0.099487
133.9	47.4475		132.1	-0.3977	0.099484
134	47.4381		132.2	-0.4359	0.09948
134.1	47.4401		132.3	-0.51	0.099477
134.2	47.4514		132.4	-0.5455	0.099473
134.3	47.4453		132.5	-0.5472	0.099469
134.4	47.4504		132.6	-0.4772	0.099466
134.5	47.4593		132.7	-0.3153	0.099462
134.6	47.4542		132.8	-0.2471	0.099459
134.7	47.4706		132.9	-0.3361	0.099455
134.8	47.5281		133	-0.3076	0.099451
134.9	47.5115		133.1	-0.177	0.099448
135	47.4965		133.2	0.017	0.099444
135.1	47.5433		133.3	0.4376	0.099441
135.2	47.5563		133.4	0.2054	0.099437
135.3	47.5668		133.5	-0.2777	0.099433
135.4	47.5711		133.6	-0.52	0.09943
135.5	47.5761		133.7	-0.9356	0.099426
135.6	47.5863		133.8	-1.2913	0.099423
135.7	47.6019		133.9	-1.255	0.099419
135.8	47.6153		134	-1.5117	0.099416
135.9	47.6248		134.1	-1.4257	0.099412
136	47.6323		134.2	-1.2432	0.099408
136.1	47.6383		134.3	-1.0757	0.099405
136.2	47.6525		134.4	-0.8649	0.099401
136.3	47.6696		134.5	-0.718	0.099398
136.4	47.6904		134.6	-0.5393	0.099394
136.5	47.7096		134.7	-0.5103	0.09939
136.6	47.724		134.8	-0.4012	0.099387
136.7	47.7323		134.9	-0.3614	0.099383
136.8	47.7483		135	-0.3491	0.09938
136.9	47.76		135.1	-0.345	0.099376
137	47.7738		135.2	-0.3737	0.099372
137.1	47.7863		135.3	-0.3609	0.099369
137.2	47.7969		135.4	-0.3808	0.099365
137.3	47.8528		135.5	-0.3879	0.099362
137.4	47.887		135.6	-0.3687	0.099358
137.5	47.9041		135.7	-0.3961	0.099355
137.6	47.9028		135.8	-0.3952	0.099351
137.7	47.8683		135.9	-0.3732	0.099347
137.8	47.8487		136	-0.4006	0.099344
137.9	47.8449		136.1	-0.4098	0.09934
138	47.8476		136.2	-0.4201	0.099337
138.1	47.8458		136.3	-0.4106	0.099333
138.2	47.8423		136.4	-0.4169	0.099329
138.3	47.8409		136.5	-0.411	0.099326
138.4	47.8322		136.6	-0.4029	0.099322
138.5	47.8303		136.7	-0.4028	0.099319
138.6	47.8264		136.8	-0.3937	0.099315
138.7	47.8228		136.9	-0.3994	0.099312
138.8	47.8184		137	-0.3967	0.099308
138.9	47.8115		137.1	-0.394	0.099304
139	47.8088		137.2	-0.4058	0.099301
139.1	47.8032		137.3	-0.3981	0.099297
139.2	47.8045		137.4	-0.3974	0.099294
139.3	47.8		137.5	-0.4044	0.09929
139.4	47.7947		137.6	-0.4052	0.099286
139.5	47.7948		137.7	-0.4073	0.099283
139.6	47.79		137.8	-0.4054	0.099279
139.7	47.7779		137.9	-0.4059	0.099276
139.8	47.7766		138	-0.4027	0.099272
139.9	47.7704		138.1	-0.4048	0.099269
140	47.7688		138.2	-0.4069	0.099265
140.1	47.768		138.3	-0.4075	0.099261
140.2	47.7664		138.4	-0.406	0.099258
140.3	47.7619		138.5	-0.4077	0.099254
140.4	47.7575		138.6	-0.4092	0.099251
140.5	47.7494		138.7	-0.4075	0.099247
140.6	47.7442		138.8	-0.4059	0.099243
140.7	47.7381		138.9	-0.4046	0.09924
140.8	47.7303		139	-0.4068	0.099236
140.9	47.7242		139.1	-0.4071	0.099233
141	47.7171		139.2	-0.4026	0.099229
141.1	47.7169		139.3	-0.4031	0.099226
141.2	47.7106		139.4	-0.4086	0.099222
141.3	47.706		139.5	-0.4105	0.099218
141.4	47.6978		139.6	-0.4141	0.099215
141.5	47.6899		139.7	-0.4165	0.099211
141.6	47.6852		139.8	-0.4157	0.099208
141.7	47.6814		139.9	-0.4178	0.099204
141.8	47.6792		140	-0.4182	0.099201
141.9	47.6754		140.1	-0.4219	0.099197
142	47.6729		140.2	-0.4259	0.099193
142.1	47.6669		140.3	-0.425	0.09919
142.2	47.6569		140.4	-0.4238	0.099186
142.3	47.6509		140.5	-0.4208	0.099183
142.4	47.6402		140.6	-0.4179	0.099179
142.5	47.6341		140.7	-0.4147	0.099175
142.6	47.6258		140.8	-0.4155	0.099172
142.7	47.6238		140.9	-0.4118	0.099168
142.8	47.6161		141	-0.4155	0.099165
142.9	47.6056		141.1	-0.4166	0.099161
143	47.5978		141.2	-0.4216	0.099158
143.1	47.5888		141.3	-0.4262	0.099154
143.2	47.5787		141.4	-0.4264	0.09915
143.3	47.5759		141.5	-0.4279	0.099147
143.4	47.5698		141.6	-0.4297	0.099143
143.5	47.5643		141.7	-0.4281	0.09914
143.6	47.5601		141.8	-0.431	0.099136
143.7	47.5538		141.9	-0.4364	0.099133
143.8	47.5546		142	-0.4332	0.099129
143.9	47.5456		142.1	-0.4284	0.099125
144	47.5411		142.2	-0.4308	0.099122
144.1	47.5311		142.3	-0.4298	0.099118
144.2	47.5254		142.4	-0.4294	0.099115
144.3	47.5241		142.5	-0.4309	0.099111
144.4	47.5257		142.6	-0.4342	0.099107
144.5	47.5191		142.7	-0.4309	0.099104
144.6	47.514		142.8	-0.4292	0.0991
144.7	47.5082		142.9	-0.429	0.099097
144.8	47.5024		143	-0.4341	0.099093
144.9	47.5003		143.1	-0.4336	0.09909
145	47.4907		143.2	-0.4281	0.099086
145.1	47.484		143.3	-0.4256	0.099082
145.2	47.4779		143.4	-0.4293	0.099079
145.3	47.472		143.5	-0.4246	0.099075
145.4	47.4652		143.6	-0.4246	0.099072
145.5	47.4601		143.7	-0.427	0.099068
145.6	47.4555		143.8	-0.4299	0.099065
145.7	47.4487		143.9	-0.4329	0.099061
145.8	47.4406		144	-0.4373	0.099057
145.9	47.4336		144.1	-0.4429	0.099054
146	47.4271		144.2	-0.4416	0.09905
146.1	47.4222		144.3	-0.4426	0.099047
146.2	47.4157		144.4	-0.441	0.099043
146.3	47.4175		144.5	-0.4407	0.09904
146.4	47.4144		144.6	-0.4382	0.099036
146.5	47.4062		144.7	-0.4388	0.099032
146.6	47.3975		144.8	-0.4396	0.099029
146.7	47.3886		144.9	-0.4408	0.099025
146.8	47.3852		145	-0.4403	0.099022
146.9	47.3856		145.1	-0.4413	0.099018
147	47.3799		145.2	-0.4442	0.099015
147.1	47.3758		145.3	-0.4498	0.099011
147.2	47.3716		145.4	-0.4524	0.099007
147.3	47.3659		145.5	-0.4504	0.099004
147.4	47.3604		145.6	-0.4478	0.099
147.5	47.3548		145.7	-0.4465	0.098997
147.6	47.3469		145.8	-0.4542	0.098993
147.7	47.3371		145.9	-0.4544	0.098989
147.8	47.3333		146	-0.4513	0.098986
147.9	47.3235		146.1	-0.4488	0.098982
148	47.3151		146.2	-0.4516	0.098979
148.1	47.314		146.3	-0.4516	0.098975
148.2	47.3088		146.4	-0.4548	0.098972
148.3	47.3027		146.5	-0.4546	0.098968
148.4	47.2899		146.6	-0.4524	0.098964
148.5	47.28		146.7	-0.4525	0.098961
148.6	47.2684		146.8	-0.4522	0.098957
148.7	47.2606		146.9	-0.449	0.098954
148.8	47.2539		147	-0.447	0.09895
148.9	47.2428		147.1	-0.4538	0.098947
149	47.234		147.2	-0.4552	0.098943
149.1	47.2298		147.3	-0.4561	0.098939
149.2	47.2254		147.4	-0.4518	0.098936
149.3	47.2184		147.5	-0.4312	0.098932
149.4	47.2083		147.6	-0.4312	0.098929
149.5	47.2017		147.7	-0.4572	0.098925
149.6	47.1952		147.8	-0.4765	0.098922
149.7	47.1884		147.9	-0.4913	0.098918
149.8	47.1841		148	-0.5173	0.098915
149.9	47.1767		148.1	-0.5487	0.098911
150	47.1712		148.2	-0.5702	0.098907
150.1	47.167		148.3	-0.5861	0.098904
150.2	47.1604		148.4	-0.6018	0.0989
150.3	47.1533		148.5	-0.6184	0.098897
150.4	47.1501		148.6	-0.6089	0.098893
150.5	47.1444		148.7	-0.5773	0.09889
150.6	47.1346		148.8	-0.5596	0.098886
150.7	47.1308		148.9	-0.542	0.098882
150.8	47.1256		149	-0.5248	0.098879
150.9	47.1187		149.1	-0.518	0.098875
151	47.1119		149.2	-0.5224	0.098872
151.1	47.1077		149.3	-0.5384	0.098868
151.2	47.0997		149.4	-0.5533	0.098865
151.3	47.0938		149.5	-0.5544	0.098861
151.4	47.0886		149.6	-0.5655	0.098857
151.5	47.0815		149.7	-0.5771	0.098854
151.6	47.0784		149.8	-0.5861	0.09885
151.7	47.0748		149.9	-0.5792	0.098847
151.8	47.0695		150	-0.5707	0.098843
151.9	47.0987		150.1	-0.5682	0.09884
152	47.094		150.2	-0.5519	0.098836
152.1	47.0889		150.3	-0.5274	0.098832
152.2	47.0197		150.4	-0.5191	0.098829
152.3	47.0015		150.5	-0.5189	0.098825
152.4	46.9914		150.6	-0.5146	0.098822
152.5	46.9809		150.7	-0.5218	0.098818
152.6	46.975		150.8	-0.5183	0.098815
152.7	46.9705		150.9	-0.5029	0.098811
152.8	46.9627		151	-0.4931	0.098807
152.9	46.9544		151.1	-0.4819	0.098804
153	46.9434		151.2	-0.4735	0.0988
153.1	46.9315		151.3	-0.4522	0.098797
153.2	46.9221		151.4	-0.457	0.098793
153.3	46.9152		151.5	-0.4691	0.09879
153.4	46.9091		151.6	-0.4754	0.098786
153.5	46.901		151.7	-0.4957	0.098783
153.6	46.89		151.8	-0.4979	0.098779
153.7	46.8709		151.9	-0.4956	0.098775
153.8	46.8616		152	-0.4879	0.098772
153.9	46.8597		152.1	-0.4805	0.098768
154	46.8562		152.2	-0.4765	0.098765
154.1	46.8476		152.3	-0.4797	0.098761
154.2	46.839		152.4	-0.4894	0.098758
154.3	46.8307		152.5	-0.4918	0.098754
154.4	46.8266		152.6	-0.5085	0.09875
154.5	46.8061		152.7	-0.4979	0.098747
154.6	46.7899		152.8	-0.5055	0.098743
154.7	46.8326		152.9	-0.5106	0.09874
154.8	46.8377		153	-0.4935	0.098736
154.9	46.8391		153.1	-0.4847	0.098733
155	46.7913		153.2	-0.4645	0.098729
155.1	46.7845		153.3	-0.4634	0.098725
155.2	46.7776		153.4	-0.4473	0.098722
155.3	46.7768		153.5	-0.4476	0.098718
155.4	46.7552		153.6	-0.4402	0.098715
155.5	46.7482		153.7	-0.434	0.098711
155.6	46.7501		153.8	-0.4287	0.098708
155.7	46.7602		153.9	-0.433	0.098704
155.8	46.7555		154	-0.4411	0.098701
155.9	46.8224		154.1	-0.4481	0.098697
156	46.855		154.2	-0.4541	0.098693
156.1	46.8649		154.3	-0.4615	0.09869
156.2	46.9302		154.4	-0.4588	0.098686
156.3	46.9651		154.5	-0.4584	0.098683
156.4	46.793		154.6	-0.4505	0.098679
156.5	46.7453		154.7	-0.4426	0.098676
156.6	46.8198		154.8	-0.4285	0.098672
156.7	45.7723		154.9	-0.4306	0.098668
156.8	45.1473		155	-0.4432	0.098665
156.9	44.4928		155.1	-0.464	0.098661
157	43.9887		155.2	-0.4817	0.098658
157.1	43.7981		155.3	-0.4919	0.098654
157.2	43.8345		155.4	-0.4885	0.098651
157.3	43.9347		155.5	-0.4798	0.098647
157.4	44.0549		155.6	-0.4724	0.098644
157.5	44.2246		155.7	-0.4623	0.09864
157.6	44.3081		155.8	-0.4576	0.098636
157.7	44.3623		155.9	-0.4576	0.098633
157.8	44.4349		156	-0.4666	0.098629
157.9	44.4678		156.1	-0.4777	0.098626
158	44.4991		156.2	-0.4555	0.098622
158.1	44.5404		156.3	-0.4398	0.098619
158.2	44.6021		156.4	-0.426	0.098615
158.3	44.6403		156.5	-0.4103	0.098612
158.4	44.6424		156.6	-0.3906	0.098608
158.5	44.6356		156.7	-0.3938	0.098604
158.6	44.605		156.8	-0.3984	0.098601
158.7	44.5459		156.9	-0.4037	0.098597
158.8	44.5071		157	-0.3972	0.098594
158.9	44.5551		157.1	-0.3988	0.09859
159	44.6376		157.2	-0.3949	0.098587
159.1	44.7074		157.3	-0.3972	0.098583
159.2	44.7906		157.4	-0.3912	0.09858
159.3	44.8997		157.5	-0.3862	0.098576
159.4	45.0111		157.6	-0.3771	0.098572
159.5	45.1068		157.7	-0.3703	0.098569
159.6	45.1208		157.8	-0.3598	0.098565
159.7	45.0862		157.9	-0.3638	0.098562
159.8	45.0424		158	-0.3593	0.098558
159.9	45.0395		158.1	-0.3581	0.098555
160	44.9915		158.2	-0.3599	0.098551
160.1	44.9579		158.3	-0.3659	0.098547
160.2	44.9613		158.4	-0.3693	0.098544
160.3	44.95		158.5	-0.3755	0.09854
160.4	44.9259		158.6	-0.3733	0.098537
160.5	44.8924		158.7	-0.3707	0.098533
160.6	44.8753		158.8	-0.3777	0.09853
160.7	44.8588		158.9	-0.3831	0.098526
160.8	44.8612		159	-0.388	0.098523
160.9	44.8454		159.1	-0.3963	0.098519
161	44.824		159.2	-0.3964	0.098515
161.1	44.8168		159.3	-0.3889	0.098512
161.2	44.8097		159.4	-0.4162	0.098508
161.3	44.7937		159.5	-0.4233	0.098505
161.4	44.784		159.6	-0.4238	0.098501
161.5	44.7769		159.7	-0.4407	0.098498
161.6	44.7533		159.8	-0.4474	0.098494
161.7	44.7474		159.9	-0.4517	0.098491
161.8	44.734		160	-0.4497	0.098487
161.9	44.7188		160.1	-0.4369	0.098483
162	44.7069		160.2	-0.4371	0.09848
162.1	44.6872		160.3	-0.4278	0.098476
[truncated: 12,876 more rows]

## Sheet: Fig 5
Fig 5. phylogeny and genome sizes of selected legume genera. This figure is based on data published by Lavin et al. 2005 (phylogeny) and genome sizes based on the Kew c-value database (see below)
genus	species	chrom_number	ploidy	1C_pg	1C_Mbp	group	1C_Gbp	seq_status
Pisum	humile	14	2	4.43	4341.4	1	4.34	not sequenced
Pisum	elatius	14	2	4.43	4341.4	1	4.34	not sequenced
Pisum	fulvum	14	2	4.7	4606	1	4.61	not sequenced
Pisum	abyssinicum	14	2	4.73	4635.4	1	4.64	not sequenced
Pisum	sativum	14	2	4.88	4782.4	1	4.78	sequenced
Lathyrus	miniatus	14	2	3.43	3361.4	2	3.36	not sequenced
Lathyrus	angulatus	14	2	4.48	4390.4	2	4.39	not sequenced
Lathyrus	amphicarpos	14	2	4.75	4655	2	4.66	not sequenced
Lathyrus	ciliolatus	14	2	4.93	4831.4	2	4.83	not sequenced
Lathyrus	basalticus	14	2	5.1	4998	2	5	not sequenced
Lathyrus	setifolius	14	2	5.18	5076.4	2	5.08	not sequenced
Lathyrus	inconspicuus	14	2	5.2	5096	2	5.1	not sequenced
Lathyrus	gorgoni	14	2	5.75	5635	2	5.64	not sequenced
Lathyrus	clymenum	14	2	6	5880	2	5.88	not sequenced
Lathyrus	armenius	14	2	6.03	5909.4	2	5.91	not sequenced
Lathyrus	pseudo-cicera	14	2	6.05	5929	2	5.93	not sequenced
Lathyrus	articulatus	14	2	6.08	5958.4	2	5.96	not sequenced
Lathyrus	incurvus	14	2	6.08	5958.4	2	5.96	not sequenced
Lathyrus	nissolia	14	2	6.45	6321	2	6.32	not sequenced
Lathyrus	chloranthus	14	2	6.5	6370	2	6.37	not sequenced
Lathyrus	hirticarpus	14	2	6.55	6419	2	6.42	not sequenced
Lathyrus	maritimus	14	2	6.58	6448.4	2	6.45	not sequenced
Lathyrus	blepharicarpus	14	2	6.65	6517	2	6.52	not sequenced
Lathyrus	ochrus	14	2	6.83	6693.4	2	6.69	not sequenced
Lathyrus	sphaericus	14	2	6.85	6713	2	6.71	not sequenced
Lathyrus	aphaca	14	2	6.9	6762	2	6.76	not sequenced
Lathyrus	cicera	14	2	7	6860	2	6.86	not sequenced
Lathyrus	hierosolymitanus	14	2	7	6860	2	6.86	not sequenced
Lathyrus	annuus	14	2	7.23	7085.4	2	7.09	not sequenced
Lathyrus	pratensis	14	2	7.35	7203	2	7.2	not sequenced
Lathyrus	cassius	14	2	7.53	7379.4	2	7.38	not sequenced
Lathyrus	spathulatus	14	2	7.58	7428.4	2	7.43	not sequenced
Lathyrus	belinensis	14	2	7.65	7497	2	7.5	not sequenced
Lathyrus	odoratus	14	2	7.78	7624.4	2	7.62	not sequenced
Lathyrus	mulkak	14	2	7.8	7644	2	7.64	not sequenced
Lathyrus	niger	14	2	8.28	8114.4	2	8.11	not sequenced
Lathyrus	montanus	14	2	8.28	8114.4	2	8.11	not sequenced
Lathyrus	digitatus	14	2	8.28	8114.4	2	8.11	not sequenced
Lathyrus	sativus	14	2	6.46	6300	2	6.3	Grass pea
Lathyrus	sativus	14	2	8.4	8232	2	8.23	not sequenced
Lathyrus	gmelinii	14	2	8.97	8790.6	2	8.79	not sequenced
Lathyrus	tingitanus	14	2	9.05	8869	2	8.87	not sequenced
Lathyrus	heterophyllus	14	2	9.2	9016	2	9.02	not sequenced
Lathyrus	grandiflorus	14	2	9.25	9065	2	9.07	not sequenced
Lathyrus	tuberosus	14	2	9.3	9114	2	9.11	not sequenced
Lathyrus	laxiflorus	14	2	9.58	9388.4	2	9.39	not sequenced
Lathyrus	hirsutus	14	2	9.98	9780.4	2	9.78	not sequenced
Lathyrus	giganteus	14	2	10.05	9849	2	9.85	not sequenced
Lathyrus	chrysanthus	14	2	10.53	10319.4	2	10.32	not sequenced
Lathyrus	latifolius	14	2	10.88	10662.4	2	10.66	not sequenced
Lathyrus	cirrhosus	14	2	10.95	10731	2	10.73	not sequenced
Lathyrus	laevigatus	14	2	11.23	11005.4	2	11.01	not sequenced
Lathyrus	sylvestris	14	2	11.48	11250.4	2	11.25	not sequenced
Lathyrus	vestitus	14	2	14.6	14308	2	14.31	not sequenced
Vicia	lunata	14	2	1.83	1793.4	3	1.79	not sequenced
Vicia	monantha	14	2	1.93	1891.4	3	1.89	not sequenced
Vicia	cordata	10	2	1.98	1940.4	3	1.94	not sequenced
Vicia	picta	14	2	2.05	2009	3	2.01	not sequenced
Vicia	dasycarpa	14	2	2.2	2156	3	2.16	not sequenced
Vicia	amphicarpa	10	2	2.23	2185.4	3	2.19	not sequenced
Vicia	eriocarpa	14	2	2.25	2205	3	2.21	not sequenced
Vicia	sativa	12	2	2.25	2205	3	2.21	not sequenced
Vicia	angustifolia	12	2	2.25	2205	3	2.21	not sequenced
Vicia	villosa	14	2	2.28	2234.4	3	2.23	not sequenced
Vicia	pilosa	14	2	2.4	2352	3	2.35	not sequenced
Vicia	disperma	14	2	2.4	2352	3	2.35	not sequenced
Vicia	atropurpurea	14	2	2.43	2381.4	3	2.38	not sequenced
Vicia	palaestina	14	2	2.55	2499	3	2.5	not sequenced
Vicia	pubescens	14	2	2.63	2577.4	3	2.58	not sequenced
Vicia	lathyroides	12	2	2.63	2577.4	3	2.58	not sequenced
Vicia	macrocarpa	12	2	2.7	2646	3	2.65	not sequenced
Vicia	biennis	14	2	2.98	2920.4	3	2.92	not sequenced
Vicia	canescens	10	2	3.12	3057.6	3	3.06	not sequenced
Vicia	grandiflora	14	2	3.35	3283	3	3.28	not sequenced
Vicia	benghalensis	14	2	3.48	3410.4	3	3.41	not sequenced
Vicia	qatmensis	14	2	3.5	3430	3	3.43	not sequenced
Vicia	tetrasperma	14	2	3.6	3528	3	3.53	not sequenced
Vicia	barbazitae	14	2	3.63	3557.4	3	3.56	not sequenced
Vicia	hirsuta	14	2	3.98	3900.4	3	3.9	not sequenced
Vicia	elegans	12	2	4.08	3998.4	3	4	not sequenced
Vicia	incana	12	2	4.1	4018	3	4.02	not sequenced
Vicia	dalmatica	12	2	4.13	4047.4	3	4.05	not sequenced
Vicia	cassubica	12	2	4.13	4047.4	3	4.05	not sequenced
Vicia	pyrenaica	14	2	4.15	4067	3	4.07	not sequenced
Vicia	epetiolaris	14	2	4.15	4067	3	4.07	not sequenced
Vicia	ervilia	14	2	4.2	4116	3	4.12	not sequenced
Vicia	ludoviciana	14	2	4.25	4165	3	4.17	not sequenced
Vicia	galeata	14	2	4.3	4214	3	4.21	not sequenced
Vicia	vicioides	14	2	4.33	4243.4	3	4.24	not sequenced
Vicia	incisaeformis	14	2	4.33	4243.4	3	4.24	not sequenced
Vicia	nana	14	2	4.47	4380.6	3	4.38	not sequenced
Vicia	bithynica	14	2	4.58	4488.4	3	4.49	not sequenced
Vicia	cuspidata	12	2	4.63	4537.4	3	4.54	not sequenced
Vicia	sepium	14	2	4.68	4586.4	3	4.59	not sequenced
Vicia	ramuliflora	12	2	4.68	4586.4	3	4.59	not sequenced
Vicia	neglecta	12	2	4.73	4635.4	3	4.64	not sequenced
Vicia	pampicola	14	2	4.74	4645.2	3	4.65	not sequenced
Vicia	unijuga	12	2	4.83	4733.4	3	4.73	not sequenced
Vicia	graminea	14	2	5.18	5076.4	3	5.08	not sequenced
Vicia	orobus	12	2	5.3	5194	3	5.19	not sequenced
Vicia	cappadocica	14	2	5.5	5390	3	5.39	not sequenced
Vicia	amurensis	12	2	5.65	5537	3	5.54	not sequenced
Vicia	pseudorobus	14	2	5.78	5664.4	3	5.66	not sequenced
Vicia	cracca	14	2	5.92	5801.6	3	5.8	not sequenced
Vicia	macrograminea	14	2	5.94	5821.2	3	5.82	not sequenced
Vicia	articulata	14	2	6.03	5909.4	3	5.91	not sequenced
Vicia	meyeri	14	2	6.25	6125	3	6.13	not sequenced
Vicia	amoena	12	2	6.38	6252.4	3	6.25	not sequenced
Vicia	galilaea	14	2	6.52	6389.6	3	6.39	not sequenced
Vicia	assyriaca	12	2	6.58	6448.4	3	6.45	not sequenced
Vicia	tigridis	12	2	6.6	6468	3	6.47	not sequenced
Vicia	pisiformis	12	2	6.65	6517	3	6.52	not sequenced
Vicia	pannonica	12	2	6.75	6615	3	6.62	not sequenced
Vicia	hyrcanica	12	2	6.75	6615	3	6.62	not sequenced
Vicia	hybrida	12	2	6.78	6644.4	3	6.64	not sequenced
Vicia	dionysiensis	12	2	6.9	6762	3	6.76	not sequenced
Vicia	johannis	14	2	7.08	6938.4	3	6.94	not sequenced
Vicia	narbonensis	14	2	7.28	7134.4	3	7.13	not sequenced
Vicia	lutea	14	2	7.4	7252	3	7.25	not sequenced
Vicia	dumetorum	14	2	7.43	7281.4	3	7.28	not sequenced
Vicia	hajastana	10	2	7.5	7350	3	7.35	not sequenced
Vicia	mollis	10	2	7.7	7546	3	7.55	not sequenced
Vicia	serratifolia	14	2	7.83	7673.4	3	7.67	not sequenced
Vicia	hyaeniscyamus	14	2	7.9	7742	3	7.74	not sequenced
Vicia	sylvatica	14	2	8.08	7918.4	3	7.92	not sequenced
Vicia	michauxii	14	2	8.3	8134	3	8.13	not sequenced
Vicia	eristalioides	14	2	8.78	8604.4	3	8.6	not sequenced
Vicia	kalakhensis	14	2	9.18	8996.4	3	9	not sequenced
Vicia	peregrina	14	2	9.48	9290.4	3	9.29	not sequenced
Vicia	melanops	10	2	10	9800	3	9.8	not sequenced
Vicia	noeana	12	2	13.08	12818.4	3	12.82	not sequenced
Vicia	faba	12	2	13.33	13063.4	3	13.06	not sequenced
Lens	culinaris	14	2	4.2	4116	4	4.12	not sequenced
Lens	esculenta	14	2	4.6	4508	4	4.51	not sequenced
Trifolium	resupinatum	16	2	0.43	421.4	5	0.42	not sequenced
Trifolium	campestre	14	2	0.48	470.4	5	0.47	not sequenced
Trifolium	fragiferum	16	2	0.53	519.4	5	0.52	not sequenced
Trifolium	pratense	14	2	0.65	637	5	0.64	sequenced
Trifolium	arvense	14	2	0.73	715.4	5	0.72	not sequenced
Trifolium	tembense	16	2	0.75	735	5	0.74	not sequenced
Trifolium	hybridum	16	2	0.8	784	5	0.78	not sequenced
Trifolium	incarnatum	14	2	0.88	862.4	5	0.86	not sequenced
Trifolium	rueppellianum	16	2	0.88	862.4	5	0.86	not sequenced
Trifolium	steudneri	16	2	0.95	931	5	0.93	not sequenced
Trifolium	uniflorum	32	2	0.95	931	5	0.93	not sequenced
Trifolium	alexandrium	16	2	1.05	1029	5	1.03	not sequenced
Trifolium	semipilosum	16	2	1.48	1450.4	5	1.45	not sequenced
Medicago	truncatula	16	2	0.48	470.4	6	0.47	sequenced
Medicago	lupulina	16	2	0.88	862.4	6	0.86	not sequenced
Cicer	judaicum	16	2	0.93	911.4	7	0.91	not sequenced
Cicer	arietinum	16	2	0.95	931	7	0.93	sequenced
Cicer	cuneatum	16	2	1.25	1225	7	1.23	not sequenced
Cicer	bijugum	16	2	1.28	1254.4	7	1.25	not sequenced
Cicer	pinnatifidum	16	2	1.28	1254.4	7	1.25	not sequenced
Cicer	echinospermum	16	2	1.3	1274	7	1.27	not sequenced
Cicer	reticulatum	16	2	1.33	1303.4	7	1.3	sequenced
Cicer	songaricum	16	2	1.36	1332.8	7	1.33	not sequenced
Lotus	coimbrensis	12	2	0.45	441	8	0.44	not sequenced
Lotus	tenuis	12	2	0.48	470.4	8	0.47	not sequenced
Lotus	japonicus	12	2	0.48	470.4	8	0.47	sequenced
Lotus	corniculatus	12	2	0.48	470.4	8	0.47	not sequenced
Lotus	alpinus	12	2	0.48	470.4	8	0.47	not sequenced
Lotus	borbasii	12	2	0.5	490	8	0.49	not sequenced
Lotus	filicaulis	12	2	0.5	490	8	0.49	not sequenced
Lotus	schoelleri	12	2	0.5	490	8	0.49	not sequenced
Lotus	krylovii	12	2	0.53	519.4	8	0.52	not sequenced
Lotus	burttii	12	2	0.53	519.4	8	0.52	not sequenced
Lotus	uliginosus	12	2	0.55	539	8	0.54	not sequenced
Lotus	pedunculatus	12	2	0.55	539	8	0.54	not sequenced
Lotus	palustris	12	2	0.75	735	8	0.74	not sequenced
Lotus	edulis	14	2	1.1	1078	8	1.08	not sequenced
Lotus	arenarius	14	2	1.13	1107.4	8	1.11	not sequenced
Lotus	ornithopoides	14	2	1.3	1274	8	1.27	not sequenced
Lotus	requienii	14	2	1.33	1303.4	8	1.3	not sequenced
Lotus	cytisoides	14	2	1.4	1372	8	1.37	not sequenced
Phaseolus	macvaughii	20	2	0.45	441	9	0.44	not sequenced
Phaseolus	oligospermus	22	2	0.53	519.4	9	0.52	not sequenced
Phaseolus	leptostachyus	20	2	0.53	519.4	9	0.52	not sequenced
Phaseolus	augustii	22	2	0.58	568.4	9	0.57	not sequenced
Phaseolus	filiformis	22	2	0.58	568.4	9	0.57	not sequenced
Phaseolus	pedicellatus	22	2	0.58	568.4	9	0.57	not sequenced
Phaseolus	vulgaris	22	2	0.6	588	9	0.59	sequenced
Phaseolus	esperanzae	22	2	0.6	588	9	0.59	not sequenced
Phaseolus	sonorensis	22	2	0.6	588	9	0.59	not sequenced
Phaseolus	xanthotrichus	22	2	0.6	588	9	0.59	not sequenced
Phaseolus	pachyrrhizoides	22	2	0.63	617.4	9	0.62	not sequenced
Phaseolus	maculatus	22	2	0.65	637	9	0.64	not sequenced
Phaseolus	macrolepis	22	2	0.65	637	9	0.64	not sequenced
Phaseolus	hintonii	22	2	0.68	666.4	9	0.67	not sequenced
Phaseolus	coccineus	22	2	0.68	666.4	9	0.67	not sequenced
Phaseolus	jaliscanus	22	2	0.68	666.4	9	0.67	not sequenced
Phaseolus	xolocotzii	22	2	0.68	666.4	9	0.67	not sequenced
Phaseolus	lunatus	22	2	0.7	686	9	0.69	not sequenced
Phaseolus	neglectus	22	2	0.7	686	9	0.69	not sequenced
Phaseolus	marechalii	22	2	0.73	715.4	9	0.72	not sequenced
Phaseolus	polyanthus	22	2	0.73	715.4	9	0.72	not sequenced
Phaseolus	pauciflorus	22	2	0.73	715.4	9	0.72	not sequenced
Phaseolus	acutifolius	22	2	0.75	735	9	0.74	not sequenced
Phaseolus	glabellus	22	2	0.9	882	9	0.88	not sequenced
Phaseolus	pluriflorus	22	2	0.95	931	9	0.93	not sequenced
Phaseolus	lathyroides	22	2	1.15	1127	9	1.13	not sequenced
Phaseolus	geophillus	22	2	1.3	1274	9	1.27	not sequenced
Phaseolus	angularis	22	2	1.4	1372	9	1.37	not sequenced
Phaseolus	leucanthus	22	2	1.65	1617	9	1.62	not sequenced
Phaseolus	dumosus	22	2	1.9	1862	9	1.86	not sequenced
Vigna	lancifolia	22	2	0.4	392	10	0.392	not sequenced
Vigna	ambacensis	20	2	0.5	490	10	0.49	not sequenced
Vigna	sublobata	22	2	0.5	490	10	0.49	not sequenced
Vigna	oblongifolia	22	2	0.5	490	10	0.49	not sequenced
Vigna	radiata	-	-	0.5	490	10	0.49	sequenced
Vigna	trilobata	22	2	0.5	490	10	0.49	not sequenced
Vigna	angularis	22	2	0.5	490	10	0.49	sequenced
Vigna	mungo	22	2	0.5	490	10	0.49	not sequenced
Vigna	repens	22	2	0.6	588	10	0.588	not sequenced
Vigna	sinensis	22	2	0.5	490	10	0.49	not sequenced
Vigna	caracalla	22	2	0.6	588	10	0.588	not sequenced
Vigna	umbellata	22	2	0.6	588	10	0.588	not sequenced
Vigna	vexillata	22	2	0.6	588	10	0.588	not sequenced
Vigna	parvifolia	22	2	0.6	588	10	0.588	not sequenced
Vigna	unguiculata	22	2	0.6	588	10	0.588	sequenced
Vigna	subterranea	22	2	0.9	882	10	0.882	not sequenced
Vigna	glabrescens	44	4	1	980	10	0.98	not sequenced
Vigna	minima	22	2	1	980	10	0.98	not sequenced
Vigna	aconitifolia	22	2	1.1	1078	10	1.078	not sequenced
Vigna	dalzelliana	22	2	1.1	1078	10	1.078	not sequenced
Vigna	luteola	22	2	1.4	1372	10	1.372	not sequenced
Vigna	hainiana	22	2	1.4	1372	10	1.372	not sequenced
Glycine	canescens	40	2	0.95	931	11	0.93	not sequenced
Glycine	tabacina	40	2	1	980	11	0.98	not sequenced
Glycine	microphylla	40	2	1	980	11	0.98	not sequenced
Glycine	latifolia	40	2	1.08	1058.4	11	1.06	not sequenced
Glycine	tomentella	40	2	1.13	1107.4	11	1.11	not sequenced
Glycine	max	40	2	1.13	1107.4	11	1.11	sequenced
Glycine	soja	40	2	1.15	1127	11	1.13	sequenced
Glycine	arenaria	40	2	1.2	1176	11	1.18	not sequenced
Glycine	clandestina	40	2	1.2	1176	11	1.18	not sequenced
Glycine	argyrea	40	2	1.28	1254.4	11	1.25	not sequenced
Glycine	cyrtoloba	40	2	1.33	1303.4	11	1.3	not sequenced
Glycine	latrobeana	40	2	1.35	1323	11	1.32	not sequenced
Glycine	curvata	40	2	1.5	1470	11	1.47	not sequenced
Glycine	falcata	40	2	1.65	1617	11	1.62	not sequenced
Cajanus	mollis	22	2	0.82	803.6	12	0.8	not sequenced
Cajanus	cajan	22	2	0.88	862.4	12	0.86	sequenced
Cajanus	volubilis	22	2	1.18	1156.4	12	1.16	not sequenced
Cajanus	albicans	22	2	1.29	1264.2	12	1.26	not sequenced
Cajanus	platycarpus	22	2	1.3	1274	12	1.27	not sequenced
Cajanus	sericeus	22	2	1.44	1411.2	12	1.41	not sequenced
Cajanus	cajanifolius	22	2	1.73	1695.4	12	1.7	not sequenced
Cajanus	lineatus	22	2	1.83	1793.4	12	1.79	not sequenced
Cajanus	scarabaeoides	22	2	1.88	1842.4	12	1.84	not sequenced
Cajanus	goensis	22	2	2.03	1989.4	12	1.99	not sequenced
Cajanus	acutifolius	22	2	2.93	2871.4	12	2.87	not sequenced
Lupinus	anatolicus		2	0.6	588	13	0.59	not sequenced
Lupinus	pilosus	42	2	0.63	617.4	13	0.62	not sequenced
Lupinus	angustifolius	40	2	0.93	911.4	13	0.91	sequenced
Lupinus	hispanicus	52	2	1.05	1029	13	1.03	not sequenced
Arachis	duranensis	20	2	1.27	1244.6	14	1.24	sequenced
Arachis	sylvestris	20	2	1.5	1470	14	1.47	not sequenced
Arachis	triseminalis	20	2	1.53	1499.4	14	1.5	not sequenced
Arachis	ipaensis	20	2			14	1.56	sequenced
Arachis	villosulicarpa	20	2	1.88	1842.4	14	1.84	not sequenced
Arachis	pusilla	20	2	2.1	2058	14	2.06	not sequenced
Arachis	spegazinii	20	2	2.5	2450	14	2.45	not sequenced
Arachis	batizocoi	20	2	2.68	2626.4	14	2.63	not sequenced
Arachis	hypogea	40	4	2.83	2773.4	14	2.77	not sequenced
Arachis	rigonii	20	2	2.88	2822.4	14	2.82	not sequenced
Arachis	pintoi	20	2	2.98	2920.4	14	2.92	not sequenced
Arachis	appressipila	20	2	3	2940	14	2.94	not sequenced
Arachis	stenophylla	20	2	3.03	2969.4	14	2.97	not sequenced
Arachis	helodes	20	2	3.05	2989	14	2.99	not sequenced
Arachis	cardenasii	20	2	3.05	2989	14	2.99	not sequenced
Arachis	stenosperma	20	2	3.05	2989	14	2.99	not sequenced
Arachis	matiensis	20	2	3.08	3018.4	14	3.02	not sequenced
Arachis	chacoense	20	2	3.18	3116.4	14	3.12	not sequenced
Arachis	correntina	20	2	3.2	3136	14	3.14	not sequenced
Arachis	villosa	20	2	3.28	3214.4	14	3.21	not sequenced
Arachis	paraguariensis	20	2	3.45	3381	14	3.38	not sequenced

## Sheet: Supplementary Figure 1
Supplementary Figure 1. density plot of Propidium iodide fluorescence of pea and grass pea nuclei
Event#	PE-A		interval used to identify pea nuclei
0	150065		90000 - 104000
1	110053
3	134549		interval used to identify grass pea nuclei
4	191917		137000 - 153000
5	143107
6	77489.3
7	96120.2
8	124252
9	95073.7
10	66292
11	104398
12	99611.6
14	92465.1
15	90384.5
16	101052
17	96942.2
18	129986
19	75371.5
21	173974
23	188421
24	71216.3
25	46986.7
26	138092
27	100451
28	85174.1
29	73911.9
30	77428.6
31	150006
32	99015.5
33	98609.3
34	35269.6
35	80772.8
36	106857
38	107088
39	98124.4
41	148627
43	99061
44	92620.1
45	99705.5
46	101053
47	98654.8
49	109871
50	143140
51	116761
52	137216
53	87950.6
54	94007.9
55	171931
57	146016
60	217321
61	97494.7
62	234029
63	86816.3
64	144308
65	97471.2
66	142731
67	90258.9
69	95128
70	116496
72	134852
74	132926
76	112721
77	145516
78	146470
79	99393.1
80	92463.2
81	80886.4
83	94311.5
84	101310
86	143598
89	99843.9
90	147956
91	71433.4
92	142209
93	120594
94	69497.7
95	102087
96	73528.2
97	46923.2
98	144584
100	145800
101	99800.2
102	74898.1
103	98115.7
104	102136
105	196887
108	97061.4
109	79561.1
110	205738
111	146159
112	100853
115	138159
116	97085.8
117	92657.8
118	136423
122	113327
123	151101
124	142588
126	52475
128	141628
129	94938.5
130	144988
133	138505
134	154870
136	99017.8
137	68575.9
138	178239
140	144155
141	142407
142	96674.1
143	147906
144	190371
145	232291
146	97020.4
148	186098
149	148000
150	101124
151	192899
152	143905
153	73263.3
156	102810
158	151191
159	147637
160	125495
161	95205.3
163	116711
166	146540
167	72705.3
168	86336
169	142068
170	98763.4
171	111748
172	77136
173	131071
174	141845
175	102529
176	118265
178	74065.1
180	91994.5
181	147223
182	98435.4
183	146712
184	184519
185	99106.1
186	142008
187	149276
188	147712
189	128240
190	139920
191	193567
192	138235
193	148833
195	144927
196	142066
197	90992.1
198	102979
199	125747
200	118949
203	76168.2
204	97251.4
206	116054
208	64595.5
209	253896
210	150364
211	121379
212	80486.7
213	147001
215	93530
217	116463
218	96761.9
219	262143
221	62919.3
222	142844
223	98617.1
224	94273.8
225	93390.1
226	87350.8
227	132924
229	137449
231	144729
232	89907.9
234	97170.9
235	72683.2
236	102834
238	119291
239	80343.1
240	103135
241	96971.7
242	80667.9
243	101556
245	105861
246	132423
247	89786.9
248	91994
249	105976
250	86452.4
251	144663
252	262143
253	76309.9
255	99876.1
256	145809
258	96648.3
259	87254.6
260	87530.6
261	149643
263	117868
265	100616
266	86170.9
268	146155
269	78980.6
270	190236
271	89258.9
272	76932.2
273	117284
275	104684
276	135116
277	75323.2
278	148510
279	194230
285	80002.3
289	99398.6
290	113841
291	96557.7
292	92221.3
295	131208
296	46862.5
298	117050
300	102122
301	76538.5
302	101924
305	111193
306	146658
308	84945.9
309	262143
310	138462
311	87067.4
313	100807
315	73740.8
316	139833
317	146830
318	140255
319	72489.6
320	149616
322	143305
323	111326
325	77572.6
327	95699.3
329	202848
331	96821.7
332	99429.5
333	82096.7
335	108859
336	97413.3
337	94565.4
339	143767
342	90368.8
343	103006
344	146316
345	181779
347	100517
348	100183
350	141927
351	98450.1
352	26922.9
354	96708.6
355	111549
356	139529
358	96874.2
360	93007.4
361	84744.4
362	119484
363	141793
364	99368.7
366	147737
367	77310.8
368	143095
369	147763
370	128200
371	103586
372	140907
376	96617.9
378	94367.6
379	70034.1
380	65753.3
381	148374
382	77763.5
384	142266
387	97313
389	101837
390	116259
391	138095
393	146923
394	147586
396	89414.3
398	83766
399	135691
400	102758
401	83466.1
402	84766
403	99287.3
404	71465.6
405	70472.5
406	150032
407	70695.1
408	141998
409	96906.8
410	122519
411	139994
414	146312
415	96646.9
417	144104
418	76406.5
421	184690
423	132773
424	55180.7
425	136259
427	17352.1
428	144381
429	100113
431	100548
432	97757.4
433	146216
434	132070
435	92767.7
436	86300.6
437	73310.7
438	100636
439	95805.6
442	116418
443	76038.9
444	116574
447	98144.2
448	151009
449	143421
450	92529.5
452	100672
453	135324
454	103106
455	99821.8
459	99019.1
460	83967
461	83983.6
462	145197
463	66470
464	75060
465	137831
466	98837.4
468	143586
469	89738.6
470	110755
471	68406.1
472	78084.5
473	141334
474	141667
476	146626
478	100975
479	103755
480	101443
482	145219
484	98504.9
486	98693
489	104183
490	113792
491	99514.1
492	99428.5
493	96557.7
494	98158.9
495	99072
497	100515
498	111429
499	124462
500	140345
502	147145
504	91086.4
505	147425
507	98891.3
509	119165
510	145540
512	101506
513	78452.1
514	86558.7
516	93246.1
517	100069
518	83494.1
519	149564
520	148581
521	88523.8
522	99447.4
523	97999.8
524	114238
525	102031
526	80359.7
527	93643.6
528	100669
531	146250
532	92740.1
533	142569
534	152009
535	49773.4
536	92029
538	99126.8
542	100752
545	100073
547	68684.4
548	64728.9
549	149457
550	95413.2
552	95159.7
553	94350.1
554	94409
555	99491.6
556	103684
557	130635
559	122672
561	188480
562	56625.1
563	132755
565	43712
566	99648
567	88093.2
569	102360
570	101165
571	187030
573	95855.7
574	101003
575	79604.8
576	101393
577	101778
578	98277.2
579	89810.4
580	98321.8
582	112435
583	70009.2
584	100094
585	80823.4
587	77301.2
589	90300.3
590	72630.8
591	151515
592	92358.3
593	95096.3
594	135381
596	146216
597	175138
598	90505.9
599	124582
602	86100.5
603	141310
604	100282
605	95551.7
606	97502.5
607	74744.9
608	66548.2
609	128557
612	93610.9
613	78048.2
615	97199.8
616	146224
617	85931.2
618	100467
619	81202.9
620	16428.4
622	179367
623	100666
624	102837
626	149499
627	73890.7
628	73666.2
629	99835.2
630	98728.4
632	149351
633	101523
634	98602.8
636	140748
638	81416.8
639	146283
640	139945
642	100333
644	83178.1
645	139958
647	84035.1
648	96635.9
649	79287.9
650	135296
652	71349.7
653	107287
654	75492.9
655	185799
656	102304
657	99051.3
658	71748.5
662	147248
663	96258.2
665	148857
666	98462.1
668	141214
669	94717.7
671	34900.7
673	137831
676	155855
678	101281
679	100243
680	140606
681	101660
683	139498
684	151050
685	101502
686	106772
687	91235
688	99365.5
689	86538.9
691	60457.8
692	113716
693	143052
694	136377
695	99352.6
696	98349.8
697	100920
699	100416
700	147068
701	146084
702	222750
703	100699
704	39587.6
705	98341.1
706	146915
707	138704
708	157656
709	119426
711	145002
712	88102
713	138807
714	136517
715	130365
716	143612
717	92059.8
718	98189.3
719	113043
720	94507.5
721	147865
722	68800.8
723	95112.4
724	100068
725	68542.8
726	113797
727	103131
728	100915
729	137737
730	262143
732	76368.3
734	90743.3
735	96084.8
736	112555
737	38850.2
738	102048
739	113970
740	67716.6
741	77412.9
742	138221
743	98740.8
744	99198.5
745	107576
746	144279
750	97736.2
753	150222
755	98276.2
756	95096.7
757	30745.5
758	71041.5
761	101840
762	102018
765	70366.2
766	76683.4
768	138155
769	140202
770	149458
771	95011.6
772	168174
773	147258
774	99176
775	144257
777	143707
781	94462.8
782	95862.2
783	98093.2
784	117129
785	144727
787	136128
790	95412.3
793	31093.7
794	98584
795	97207.7
796	135730
797	100729
798	150236
799	89462.2
800	148864
801	127307
802	199055
803	139876
804	90702.3
805	85776.7
806	98828.7
807	261608
808	76960.3
809	142871
810	105751
812	98188.4
813	136493
814	136229
815	94836.8
818	70693.7
820	91310.9
821	75051.3
822	139753
823	106780
825	152473
826	144398
827	97249.5
829	143856
830	116374
832	117132
833	100167
834	111470
835	128104
837	151063
838	99038.5
840	138922
841	102880
842	149723
843	97888.9
845	106891
846	104748
847	100666
848	147097
849	121624
850	98302.9
851	94284.4
852	135104
853	189189
854	262143
858	150018
859	104155
860	98091.3
861	145653
862	101976
865	98217.4
867	140140
868	99414.3
869	140678
871	143406
873	145416
874	97453.8
875	136483
877	95743.5
880	71375.9
882	146122
885	98371.9
886	144227
887	119186
889	77355.4
890	70628.4
891	101866
892	99251.9
893	195175
895	100806
896	262143
897	95794.1
898	95982.7
899	100595
900	182178
901	98389.4
904	108084
905	147090
908	144346
909	28010.3
910	71053.9
911	150275
914	68678.9
915	100517
916	97572
917	124859
920	134299
921	105945
922	140826
923	104150
924	148595
925	94711.2
926	139957
928	118126
929	147782
930	96965.2
932	100849
933	150055
935	86298.3
936	64954.3
937	97882.9
938	77135.1
939	134983
941	79381.7
942	115823
945	141706
946	95167.1
947	196946
948	136924
950	142772
951	149819
953	144676
954	95950.9
956	140904
957	97220.1
959	139429
961	97897.2
962	125756
963	150437
965	96377.4
966	88036.2
967	211651
968	82985.4
969	145970
970	104693
971	151775
972	98645.6
973	147634
974	140052
976	176143
978	96630.4
979	262143
980	99881.2
982	127839
983	97566
984	130458
985	99788.7
988	156367
989	149547
990	55002.2
991	24403
992	103662
994	87342
995	103799
996	95849.7
997	147047
999	139506
1000	197950
1002	142321
1003	76389.4
1004	110192
1007	139702
1008	69634.3
1010	138086
1011	139628
1013	71680
1014	78693.1
1018	262143
1020	96732.5
1021	90548.7
1022	99765.7
1024	101364
1026	99276.3
1027	74102.8
1028	53645.7
1029	96010.7
1030	21384.5
1033	115736
1035	147539
1036	96135.9
1037	6293.72
1040	119956
1042	144682
1043	98744.1
1044	107883
1047	96245.8
1048	97959.8
1051	147561
1054	150609
1055	98058.7
1057	127779
1060	71031.4
1062	98274.9
1063	149637
1064	125846
1065	135159
1066	47027.2
1069	109301
1070	89871.6
1071	142545
1072	147907
1074	142345
1075	143602
1077	262143
1078	144970
1079	92404.8
1080	100764
1081	151876
1082	103037
1083	143262
1084	76578.5
1085	88025.6
1086	98856.3
1087	133115
1088	111471
1089	136173
1091	139941
1092	143602
1093	146252
1094	262143
1095	112966
1096	94318.9
1098	80282.4
1099	99166.8
1100	98353.5
1101	99241.3
1102	102636
1103	121630
1104	136380
1105	145921
1106	33744.7
1107	96497
1108	141624
1109	97950.6
1111	144854
1112	144394
1113	94267.3
1114	71436.6
1115	139774
1116	138176
1118	96152.9
1120	107465
1121	169732
1122	94658.8
1123	98900.5
1124	181342
1125	92630.7
1126	87929.9
1129	189088
1130	107184
1131	144751
1132	88724.3
1133	116512
1134	98648.4
1135	76169.1
1138	147906
1140	50463.4
1141	88932.7
1142	133500
1144	87358.6
1145	92335.8
1146	116429
1147	88710.1
1149	100458
1150	138700
1151	95508.4
1153	136903
1154	98641.5
1156	98433.6
1157	99587.2
1159	143396
1160	151570
1161	139661
1162	136652
1163	80149.5
1164	39864.5
1165	100447
1168	77349
1172	98141
1173	97422.9
1174	148579
1175	93334.5
1176	147007
1177	143857
1178	121547
1179	73927.1
1180	146181
1181	88131.4
1182	88280.9
1183	125474
1184	89836.6
1185	145233
1186	112770
1189	71081.5
1190	149929
1191	96958.3
1192	149568
1193	129524
1196	99255.1
1199	161030
1200	226034
1204	87298.3
1205	192294
1207	136681
1208	142971
1209	106190
1210	150797
1211	93654.6
1212	108761
1214	112650
1215	100320
1217	97376.9
1218	149211
1219	98126.7
1220	90777.3
1221	105553
1222	147003
1223	121273
1224	148190
1225	147132
1226	143972
1227	82664.3
1228	86109.2
1229	124574
1231	172130
1232	107772
1233	76274.9
1234	102006
1235	96586.2
1237	79966.4
1238	150821
1239	79821.5
1240	142289
1241	82685.9
1242	147982
1243	97147.4
1244	150949
1247	93247.1
1248	140973
1250	147452
1251	152189
1252	67884.5
1253	142624
1254	118739
1255	71776.6
1256	36478
1258	102278
1259	113623
1260	104481
1262	96725.1
1263	122844
1264	137779
1266	144817
1267	138820
1268	76676.5
1269	97262.4
1270	96406.8
1271	94605
1272	152370
1273	151584
1274	121560
1276	101719
1277	100476
1279	137492
1280	80849.6
1281	115989
1282	147963
1283	102400
1285	108480
1286	82232.4
1287	113044
1290	141173
1292	47649.6
1294	98572
1295	143916
1296	100459
1298	81291.2
1302	98758.3
1303	98657.1
1304	99967.7
1305	150857
1308	97089.9
1309	99937.3
1311	97252.3
1312	126578
1313	60021.3
1314	195201
1315	184536
1316	116143
1317	100253
1318	97281.3
1319	90109.9
1320	96994.7
1321	149773
1322	35294
1323	101904
1324	180651
1326	147907
1327	86014.9
1329	136960
1330	104102
1331	89824.7
1332	92908.5
1333	138288
1334	262143
1335	103945
1336	125616
1338	84693.8
1341	84465.2
1343	88408.3
1345	91911.7
1346	98454.3
1347	115160
1348	101873
1350	85030.1
1352	135303
1354	98359.5
1355	99985.1
1356	106732
1357	198706
1359	122224
1360	79812.3
1361	102643
1362	188740
1364	147556
1365	129873
1366	13634.9
1368	143320
1369	97540.7
1370	143795
1371	97956.1
1372	77117.2
1373	113785
1375	96244.4
1376	69965.5
1377	54484.7
1379	130965
1380	149936
1381	97694.8
1382	87766.2
1383	76385.8
1384	145091
1386	161569
1387	96834.1
1389	142910
1391	150937
1392	115552
1393	139015
1394	144626
1396	93464.6
1397	22465.9
1398	102630
1399	85966.6
1400	133775
1401	129953
1402	71170.7
1404	87726.6
1405	138544
1406	109619
1407	200720
1408	88083.1
1411	96031.9
1412	81925.5
1413	100223
1414	104984
1415	90075.4
1416	102601
1417	86507.1
1418	102077
1419	149844
1420	97198.9
1421	100180
1422	96968
1423	262143
1424	140982
1426	99081.7
1427	138647
1430	146895
1431	92101.2
1432	82003.7
1433	138019
1435	117397
1436	98120.3
1437	147318
1438	101498
1439	26612.8
1440	98639.2
1441	96472.1
1442	146960
1444	97900.9
1445	110224
1446	141191
1447	98053.6
1448	146395
1449	98711.9
1450	98029.2
1451	107904
1452	190916
1453	100561
1454	71844.6
1455	40356.3
1456	133669
1457	89618.1
1458	152129
1459	86381.1
1460	146076
1461	141464
1462	139589
1463	146303
1464	106449
1465	99186.1
1466	102028
1467	72117.4
1468	108044
1469	145107
1470	134342
1471	132566
1472	181507
1474	7508.12
1475	139276
1476	101717
1477	142051
1480	140811
1483	73156.6
1484	110870
1486	133378
1489	81202
1490	146861
1491	75105.6
1495	81384.1
1496	146887
1498	50135.9
1499	194270
1500	145888
1501	99956.2
1502	262143
1503	145420
1504	147645
1505	262143
1508	117882
1510	141727
1511	127943
1513	120205
1514	120960
1515	92172.5
1516	100520
1519	96416.5
1522	138266
1524	191471
1526	262143
1528	108868
1529	97529.7
1531	186712
1532	197289
1533	104624
1534	96107.8
1535	100250
1536	97967.1
1537	254874
1538	84447.3
1539	127038
1540	105045
1541	148669
1542	98806.6
1545	87132.3
1546	53849.9
1548	94610
1549	69948.1
1550	106632
1551	230332
1552	113078
1553	130242
1554	102818
1555	127648
1556	123689
1557	111431
1560	97914.2
1561	145326
1563	92757.6
1564	122888
1565	138096
1566	149707
1567	198288
1568	93297.2
1569	146455
1571	97351.2
1572	101473
1573	102040
1575	96283.5
1576	118161
1578	99904.6
1581	150969
1582	94844.2
1585	139451
1586	101455
1587	144755
1588	95787.2
1589	95922.4
1590	135502
1592	102393
1593	146822
1594	70776.1
1595	97635
1596	91483.9
1598	88242.7
1600	107761
1601	69317.4
1602	79583.2
1603	143348
1604	146818
1605	92556.1
1607	96390.7
1608	87381.1
1611	96035.6
1612	89967.7
1613	120359
1615	101148
1616	262143
1618	102482
1619	81662
1620	88750.1
1621	147205
1622	139366
1623	139685
1624	76295.6
1625	30124.9
1627	95719.1
1630	98237.6
1632	147280
1633	99710.5
1634	92117.3
1635	70275.6
1636	183896
1637	95196.5
1638	90313.2
1639	84013.9
1640	44935.1
1641	20903.3
1643	97270.2
1644	144227
1647	76462.6
1648	101928
1649	80323.8
1650	78786
1651	201066
1653	108405
1654	90907.5
1655	95354.3
1659	96838.3
1661	87218.8
1663	74118.9
1664	149453
1665	144156
1666	94982.2
1667	115357
1668	155981
1669	99743.6
1670	99427.6
1671	101110
1673	138144
1676	83813.4
1677	139278
1678	128912
1679	101134
1680	97809.3
1682	147357
1683	130060
1684	70794.5
1685	93972.9
1688	92947.6
1689	157319
1690	143979
1691	95435.7
1692	99400
1694	99357.2
1695	76662.2
1696	137956
1697	71432
1699	97321.3
1700	115451
1701	97501.1
1702	176612
1705	116858
1707	97732.5
1708	59479.8
1711	138991
1712	70580.6
1714	106545
1715	141863
1716	75051.8
1717	89528.9
1718	130471
1719	145471
1720	145517
1721	97048
1722	146664
1723	100522
1725	186074
1726	219737
1727	141252
1728	94098.1
1729	81818.8
1731	115630
1733	83794.1
1734	73008.9
1738	78386.3
1739	120028
1740	133293
1741	144935
1742	112872
1743	151411
1744	58249.8
1747	146273
1749	95170.3
1750	86042.5
1751	79364.7
1752	97048
1753	93613.2
1754	96808.4
1756	79652.2
1757	146045
1758	97436.3
1759	171013
1760	143531
1762	74522.3
1763	120254
1765	72884.7
1766	88155.8
1767	145976
1768	81991.8
1769	145552
1770	97072
1771	149583
1773	112027
1777	142691
1778	134413
1780	98444.1
1782	145189
1783	98100.1
1784	100504
1785	150398
1786	71600.4
1787	79808.6
1789	72766
1791	91623.7
1792	151415
1793	148287
1794	147073
1795	124968
1796	98737.6
1797	140101
1799	197658
1800	170047
1801	70708
1802	20163.2
1803	148675
1804	144931
1805	108140
1806	92106.7
1807	93656
1808	90541.8
1809	146109
1810	150691
1811	102794
1812	104690
1813	177388
1814	144226
1816	101481
1817	142154
1819	84588.9
1820	141660
1822	100230
1823	134203
1824	100340
1827	135856
1828	91310.5
1829	99789.6
1831	189786
1832	187017
1833	99054.6
1834	147754
1835	151129
1838	97759.7
1839	144615
1840	96397.6
1842	90642.1
1843	112426
1844	73339.6
1845	110409
1846	189319
1847	145411
1848	98360.4
1849	126466
1850	107456
1851	139143
1853	138922
1854	143780
1855	97173.6
1856	98280.4
1857	119740
1858	96750.9
1859	127063
1860	95490.5
1861	87232.1
1862	149271
1864	96272.9
1865	97997.9
1866	195706
1867	89769
1869	98008.5
1870	87308.5
1872	94588.9
1874	42817.3
1876	81872.6
1877	98645.6
1878	119312
1879	98092.2
1880	99801.6
1881	67795.3
1883	101952
1887	26849.7
1889	102763
1890	98304.3
1891	147742
1892	90414.4
1894	90798.5
1895	94042.4
1896	151357
1897	70566.3
1898	149325
1899	111008
1900	127071
1901	129645
1903	155908
1904	159843
1905	140143
1906	162547
1909	119284
1910	87040.7
1912	186731
1913	102162
1914	93014.3
1915	101990
1916	118324
1917	81997.8
1921	90339.9
1922	99423.9
1923	82097.1
1924	102160
1925	97603.3
1926	72792.7
1927	88697.7
1929	96354.4
1930	149885
1932	94802.3
1933	100361
1935	83733.8
1937	144894
1938	190311
1939	90655.9
1940	150846
1942	139461
1945	127854
1946	145669
1947	82715.8
1948	91667.9
1950	99157.6
1951	144595
1953	86761.5
1954	146056
1955	139625
1956	96222.3
1957	40545.8
1958	139820
1960	92880
1962	144297
1963	115496
1964	120060
1965	79529.9
1967	188479
1968	148366
1969	98289.6
1970	126323
1971	97162.6
1972	95051.2
1973	106157
1975	61674.5
1976	145748
1977	96526.4
1978	99296.1
1980	138760
1981	97875.1
1982	135560
1983	147256
1984	145005
1985	98860.4
1986	167696
1987	138305
1988	90466.4
1989	163695
1990	137227
1991	153387
1992	140049
1993	92588.3
1994	29316.3
1995	143000
1996	81371.2
1997	91389.6
1998	96651.5
1999	149012
2000	100374
2001	41326.4
2003	75370.1
2004	95012.1
2005	108097
2006	65245.9
2008	138005
2010	96011.7
2011	145487
2012	95370.4
2014	123638
2015	85160.7
2016	91370.7
2017	107003
2018	100261
2019	146470
2020	109802
2022	211308
2024	149155
2026	143294
2027	76136.9
2028	81670.2
2030	78961.3
2032	149429
2033	82601.7
2034	118373
2035	193078
2036	118126
2037	101016
2038	146118
2039	196301
2040	101082
2041	106270
2042	102562
2043	141110
2044	150176
2045	147202
2046	40440.4
2047	99360
2048	145338
2049	78072.1
2052	68570.4
2053	95289.5
2055	90160
2056	87912.9
2057	111843
2059	97698
2060	93856.6
2061	145250
2062	80879.5
2065	81731
2066	189577
2067	120198
2071	99701.3
2072	98480
2073	101010
2077	89880.8
2078	95669
2079	46091.1
2080	85053.1
2081	138585
2082	113159
2083	73542.5
2084	114109
2085	97618.4
2086	107715
2087	127367
2088	99270.8
2089	35273.3
2091	142744
2092	148347
2093	97038.8
2094	143713
2095	146570
2096	73082.5
2098	148799
2100	88958
2101	141971
2102	107462
2103	148698
2104	92797.6
2105	144161
2106	98894.9
2108	127699
2109	101146
2110	83339.1
2111	91437
2112	78676.6
2114	148212
2115	165710
2116	144188
2117	108767
2118	99133.7
2120	87235.3
2121	83300.5
2122	53187.5
2123	130169
2124	95155.6
2125	132411
2126	92911.7
2127	256421
2128	242634
2129	149790
2131	95124.8
2132	104123
2133	84569.6
2135	97476.8
2136	137684
2141	69430.1
2142	90613.1
2144	95662.5
2145	102795
2146	123806
2148	140476
2149	133794
2151	113271
2152	78683
2153	101340
2154	97336
2155	108993
2156	73120.2
2158	98801.1
2160	153272
2164	147025
2165	90018.8
2166	147817
2167	147123
2168	144103
2169	146465
2171	99188.4
2172	84560.9
2174	88890.9
2175	130816
2176	100860
2177	94259.5
2178	158430
2179	90463.6
2181	84180
2182	151713
2183	147903
2184	92427.3
2185	76311.2
2186	143165
2187	150403
2188	143128
2189	144256
2190	98959.8
2191	122740
2193	148953
2197	196221
2198	81818.4
2199	94931.6
2200	73020.9
2202	91259.4
2203	152044
2206	146153
2207	134535
2208	85232.5
2209	148999
2211	97861.3
2212	91448
2213	90239.6
2215	74500.7
2218	37937.6
2219	117967
2220	149217
2221	144273
2223	147121
2224	144526
2225	84771.1
2226	98131.8
2227	191603
2228	97306.6
2230	137004
2232	116604
2233	144734
2235	97026
2238	97096.3
2239	133955
2241	95580.6
2242	142813
2244	145004
2245	96508.5
2246	14164.3
2247	97587.2
2248	95106.4
2249	96248.1
2252	96713.2
2253	141918
2257	101614
2258	83329.5
2259	156846
2261	125120
2262	80032.2
2263	119657
2264	119203
2267	90160.5
2268	101029
2269	147357
2270	96598.2
2271	91605.3
2272	95835.9
2273	71255.4
2274	99706.4
2275	140254
2276	89429.1
2277	149716
2278	122607
2279	125351
2280	95354.3
2281	144969
2282	98323.6
2285	96116.5
2288	95386.5
2289	96404
2290	147014
2291	102365
2292	150520
2294	99416.1
2296	140150
2297	149873
2298	110965
2299	91506
2301	149915
2302	148085
2303	94509.8
2305	99036.6
2306	146953
2307	99007.2
2308	150305
2309	101786
2310	149581
2311	10901.5
2313	131267
2314	80705.2
2315	98894.9
2317	143549
2318	102032
2321	120986
2322	192822
2323	88051.4
2325	70838.2
2327	81202
2329	99121.7
2331	93704.8
2332	138017
2334	145131
2335	78671.5
2336	127302
2337	207920
2338	99082.2
2340	71461.5
2341	38887
2342	144949
2343	71536.4
2344	149958
2345	70827.1
2346	262143
2348	85940.9
2349	124665
2351	148437
2352	103136
2353	142222
2354	9355.02
2355	145048
2356	236374
2357	141079
2358	93434.3
2361	93685
2362	93470.6
2363	139038
2364	58628.4
2365	96518.6
2367	92482.1
2368	98223.8
2369	143939
2370	195897
2371	84597.7
2372	101456
2373	117714
2374	101683
2375	96059.5
2376	149085
2377	103032
2379	100821
2380	98610.7
2382	122588
2383	146314
2386	70251.7
2388	130057
2389	102618
2390	191874
2391	102090
2392	131476
2393	135451
2394	89414.8
2395	123694
2396	139705
2397	86113.4
2398	89929.1
2400	144153
2401	159444
2402	99821.4
2403	73870.9
2405	98779.5
2406	142461
2407	93143.1
2408	126484
2410	141164
2411	99911.1
2412	144917
2414	250281
2415	142802
2416	97012.6
2418	97980.9
2421	98643.8
2422	79051
2423	112200
2424	143053
2425	138094
2426	111595
2427	246471
2428	98675.5
2430	146917
2431	101508
2432	91082.8
2433	144202
2435	183813
2436	136046
2437	146590
2438	89149.4
2439	99869.2
2440	126946
2441	91377.2
2442	93709.4
2444	89356.4
2446	99661.8
2448	98641.9
2449	69247.9
2450	133560
2451	146256
2452	143182
2453	147823
2454	104611
2455	112834
2459	116320
2460	99902.3
2461	94820.7
2462	146124
2464	94414.5
2466	154505
2467	122365
2468	99107.9
2469	147421
2471	145089
2472	96042.9
2476	86961.6
2477	146089
2478	69763.1
2480	149016
2482	145506
2484	109014
2485	83203.9
2486	33530.8
2487	93542.8
2489	67831.6
2493	189509
2494	93623.3
2495	92189.5
2496	126273
2497	82622.4
2498	94422.8
2499	140083
2501	126709
2504	130074
2505	150456
2506	144474
2507	95954.6
2508	211200
2509	94501.9
2510	100197
2511	132190
2512	76864.6
2513	111001
2515	145209
2517	142125
2518	71779.8
2519	97583
2520	148264
2523	128842
2524	112077
2526	222688
2528	120813
2531	97307
2532	99013.2
2534	103365
2535	180323
2536	119755
2537	100483
2538	95752.2
2539	112051
2540	81015.2
2541	76979.2
2542	96531
2543	103040
2544	69326.1
2545	113663
2546	147286
2548	90948
2549	122031
2550	89487
2551	131266
2552	120556
2553	99474.1
2554	69698.3
2557	89303.5
2558	153749
2559	140785
2561	54742.8
2563	55330.2
2564	37377.8
2565	136148
2568	98531.1
2570	26541.5
2573	139928
2574	105158
2575	152229
2576	71881.9
2577	109577
2578	91080.5
2579	51485
2580	89298
2581	95127.1
2582	133455
2584	90361
2585	111169
2587	139177
2588	116387
2589	103547
2590	78142
2591	136368
2592	186101
2593	94436.2
2594	142433
2595	99488.8
2596	120954
2597	122174
2598	94763.7
2599	24610
2600	112642
2601	102735
2603	95467.9
2605	99009.9
2606	91826.1
2607	112936
2609	106535
2610	145598
2611	110887
2613	73902.7
2614	145949
2617	145812
2618	33150.4
2619	124921
2620	98536.6
2622	84985.9
2623	144029
2625	101016
2626	146560
2627	144306
2628	130962
2629	89739.1
2630	97984.1
2631	145291
2632	261187
2633	97888
2634	150183
2635	110736
2636	109497
2638	149092
2639	225962
2641	135541
2643	89799.4
2644	100600
2645	80469.6
2646	91470.1
2647	88686.2
2648	144186
2649	95252.2
2650	84272
2652	76919.4
2653	102036
2654	100140
2655	262143
2656	262143
2657	91591.1
2661	144001
2662	127630
2664	91204.2
2666	138333
2667	98986
2668	97396.7
2669	104557
[truncated: 5,526 more rows]

## Sheet: Supplementary Figure 2
Supplementary Figure 2 PromethION sequencing yield derived from different runs and sample preparations
	yieldinbin	bin	flowcell	nucflush	library_prep	project	library_amount	library_conc	date_start	position	readID
1	1	100	P1	1	CN-AMP	ds751_1	250	16.6	20190715	A11-D11	1
2	317025	200	P1	1	CN-AMP	ds751_1	250	16.6	20190715	A11-D11	1
3	15687684	300	P1	1	CN-AMP	ds751_1	250	16.6	20190715	A11-D11	1
4	41143027	400	P1	1	CN-AMP	ds751_1	250	16.6	20190715	A11-D11	1
5	56320502	500	P1	1	CN-AMP	ds751_1	250	16.6	20190715	A11-D11	1
6	62685376	600	P1	1	CN-AMP	ds751_1	250	16.6	20190715	A11-D11	1
7	59333266	700	P1	1	CN-AMP	ds751_1	250	16.6	20190715	A11-D11	1
8	62874435	800	P1	1	CN-AMP	ds751_1	250	16.6	20190715	A11-D11	1
9	69546643	900	P1	1	CN-AMP	ds751_1	250	16.6	20190715	A11-D11	1
10	80577834	1000	P1	1	CN-AMP	ds751_1	250	16.6	20190715	A11-D11	1
11	93489135	1100	P1	1	CN-AMP	ds751_1	250	16.6	20190715	A11-D11	1
12	110752694	1200	P1	1	CN-AMP	ds751_1	250	16.6	20190715	A11-D11	1
13	129054859	1300	P1	1	CN-AMP	ds751_1	250	16.6	20190715	A11-D11	1
14	149386798	1400	P1	1	CN-AMP	ds751_1	250	16.6	20190715	A11-D11	1
15	170709961	1500	P1	1	CN-AMP	ds751_1	250	16.6	20190715	A11-D11	1
16	189171776	1600	P1	1	CN-AMP	ds751_1	250	16.6	20190715	A11-D11	1
17	208691863	1700	P1	1	CN-AMP	ds751_1	250	16.6	20190715	A11-D11	1
18	222552984	1800	P1	1	CN-AMP	ds751_1	250	16.6	20190715	A11-D11	1
19	242303153	1900	P1	1	CN-AMP	ds751_1	250	16.6	20190715	A11-D11	1
20	252725218	2000	P1	1	CN-AMP	ds751_1	250	16.6	20190715	A11-D11	1
21	268908224	2100	P1	1	CN-AMP	ds751_1	250	16.6	20190715	A11-D11	1
22	277961672	2200	P1	1	CN-AMP	ds751_1	250	16.6	20190715	A11-D11	1
23	288919682	2300	P1	1	CN-AMP	ds751_1	250	16.6	20190715	A11-D11	1
24	296832909	2400	P1	1	CN-AMP	ds751_1	250	16.6	20190715	A11-D11	1
25	303660187	2500	P1	1	CN-AMP	ds751_1	250	16.6	20190715	A11-D11	1
26	311452009	2600	P1	1	CN-AMP	ds751_1	250	16.6	20190715	A11-D11	1
27	316437885	2700	P1	1	CN-AMP	ds751_1	250	16.6	20190715	A11-D11	1
28	319477126	2800	P1	1	CN-AMP	ds751_1	250	16.6	20190715	A11-D11	1
29	321370675	2900	P1	1	CN-AMP	ds751_1	250	16.6	20190715	A11-D11	1
30	324482496	3000	P1	1	CN-AMP	ds751_1	250	16.6	20190715	A11-D11	1
31	325730956	3100	P1	1	CN-AMP	ds751_1	250	16.6	20190715	A11-D11	1
32	329073188	3200	P1	1	CN-AMP	ds751_1	250	16.6	20190715	A11-D11	1
33	328472642	3300	P1	1	CN-AMP	ds751_1	250	16.6	20190715	A11-D11	1
34	328043165	3400	P1	1	CN-AMP	ds751_1	250	16.6	20190715	A11-D11	1
35	329799049	3500	P1	1	CN-AMP	ds751_1	250	16.6	20190715	A11-D11	1
36	328367474	3600	P1	1	CN-AMP	ds751_1	250	16.6	20190715	A11-D11	1
37	328086207	3700	P1	1	CN-AMP	ds751_1	250	16.6	20190715	A11-D11	1
38	327096175	3800	P1	1	CN-AMP	ds751_1	250	16.6	20190715	A11-D11	1
39	326699705	3900	P1	1	CN-AMP	ds751_1	250	16.6	20190715	A11-D11	1
40	324615647	4000	P1	1	CN-AMP	ds751_1	250	16.6	20190715	A11-D11	1
41	320955166	4100	P1	1	CN-AMP	ds751_1	250	16.6	20190715	A11-D11	1
42	318875195	4200	P1	1	CN-AMP	ds751_1	250	16.6	20190715	A11-D11	1
43	315743331	4300	P1	1	CN-AMP	ds751_1	250	16.6	20190715	A11-D11	1
44	315147289	4400	P1	1	CN-AMP	ds751_1	250	16.6	20190715	A11-D11	1
45	310355361	4500	P1	1	CN-AMP	ds751_1	250	16.6	20190715	A11-D11	1
46	309406965	4600	P1	1	CN-AMP	ds751_1	250	16.6	20190715	A11-D11	1
47	305879410	4700	P1	1	CN-AMP	ds751_1	250	16.6	20190715	A11-D11	1
48	304464559	4800	P1	1	CN-AMP	ds751_1	250	16.6	20190715	A11-D11	1
49	300997620	4900	P1	1	CN-AMP	ds751_1	250	16.6	20190715	A11-D11	1
50	296756052	5000	P1	1	CN-AMP	ds751_1	250	16.6	20190715	A11-D11	1
51	294261261	5100	P1	1	CN-AMP	ds751_1	250	16.6	20190715	A11-D11	1
52	290447754	5200	P1	1	CN-AMP	ds751_1	250	16.6	20190715	A11-D11	1
53	289768164	5300	P1	1	CN-AMP	ds751_1	250	16.6	20190715	A11-D11	1
54	283839440	5400	P1	1	CN-AMP	ds751_1	250	16.6	20190715	A11-D11	1
55	283844134	5500	P1	1	CN-AMP	ds751_1	250	16.6	20190715	A11-D11	1
56	277481539	5600	P1	1	CN-AMP	ds751_1	250	16.6	20190715	A11-D11	1
57	275083663	5700	P1	1	CN-AMP	ds751_1	250	16.6	20190715	A11-D11	1
58	272668693	5800	P1	1	CN-AMP	ds751_1	250	16.6	20190715	A11-D11	1
59	267530557	5900	P1	1	CN-AMP	ds751_1	250	16.6	20190715	A11-D11	1
60	264873643	6000	P1	1	CN-AMP	ds751_1	250	16.6	20190715	A11-D11	1
61	261787159	6100	P1	1	CN-AMP	ds751_1	250	16.6	20190715	A11-D11	1
62	256573334	6200	P1	1	CN-AMP	ds751_1	250	16.6	20190715	A11-D11	1
63	253245436	6300	P1	1	CN-AMP	ds751_1	250	16.6	20190715	A11-D11	1
64	248636178	6400	P1	1	CN-AMP	ds751_1	250	16.6	20190715	A11-D11	1
65	245938564	6500	P1	1	CN-AMP	ds751_1	250	16.6	20190715	A11-D11	1
66	242654097	6600	P1	1	CN-AMP	ds751_1	250	16.6	20190715	A11-D11	1
67	239123823	6700	P1	1	CN-AMP	ds751_1	250	16.6	20190715	A11-D11	1
68	236489450	6800	P1	1	CN-AMP	ds751_1	250	16.6	20190715	A11-D11	1
69	228929831	6900	P1	1	CN-AMP	ds751_1	250	16.6	20190715	A11-D11	1
70	228261011	7000	P1	1	CN-AMP	ds751_1	250	16.6	20190715	A11-D11	1
71	223841332	7100	P1	1	CN-AMP	ds751_1	250	16.6	20190715	A11-D11	1
72	220606806	7200	P1	1	CN-AMP	ds751_1	250	16.6	20190715	A11-D11	1
73	217019282	7300	P1	1	CN-AMP	ds751_1	250	16.6	20190715	A11-D11	1
74	212782205	7400	P1	1	CN-AMP	ds751_1	250	16.6	20190715	A11-D11	1
75	212219234	7500	P1	1	CN-AMP	ds751_1	250	16.6	20190715	A11-D11	1
76	205636847	7600	P1	1	CN-AMP	ds751_1	250	16.6	20190715	A11-D11	1
77	202995723	7700	P1	1	CN-AMP	ds751_1	250	16.6	20190715	A11-D11	1
78	201337159	7800	P1	1	CN-AMP	ds751_1	250	16.6	20190715	A11-D11	1
79	197481062	7900	P1	1	CN-AMP	ds751_1	250	16.6	20190715	A11-D11	1
80	194460172	8000	P1	1	CN-AMP	ds751_1	250	16.6	20190715	A11-D11	1
81	192356941	8100	P1	1	CN-AMP	ds751_1	250	16.6	20190715	A11-D11	1
82	187777890	8200	P1	1	CN-AMP	ds751_1	250	16.6	20190715	A11-D11	1
83	184794611	8300	P1	1	CN-AMP	ds751_1	250	16.6	20190715	A11-D11	1
84	182548354	8400	P1	1	CN-AMP	ds751_1	250	16.6	20190715	A11-D11	1
85	180916504	8500	P1	1	CN-AMP	ds751_1	250	16.6	20190715	A11-D11	1
86	176606733	8600	P1	1	CN-AMP	ds751_1	250	16.6	20190715	A11-D11	1
87	173506814	8700	P1	1	CN-AMP	ds751_1	250	16.6	20190715	A11-D11	1
88	171403387	8800	P1	1	CN-AMP	ds751_1	250	16.6	20190715	A11-D11	1
89	169845353	8900	P1	1	CN-AMP	ds751_1	250	16.6	20190715	A11-D11	1
90	169226248	9000	P1	1	CN-AMP	ds751_1	250	16.6	20190715	A11-D11	1
91	166149628	9100	P1	1	CN-AMP	ds751_1	250	16.6	20190715	A11-D11	1
92	164000441	9200	P1	1	CN-AMP	ds751_1	250	16.6	20190715	A11-D11	1
93	157785824	9300	P1	1	CN-AMP	ds751_1	250	16.6	20190715	A11-D11	1
94	159408263	9400	P1	1	CN-AMP	ds751_1	250	16.6	20190715	A11-D11	1
95	154363179	9500	P1	1	CN-AMP	ds751_1	250	16.6	20190715	A11-D11	1
96	151757833	9600	P1	1	CN-AMP	ds751_1	250	16.6	20190715	A11-D11	1
97	150585893	9700	P1	1	CN-AMP	ds751_1	250	16.6	20190715	A11-D11	1
98	147217115	9800	P1	1	CN-AMP	ds751_1	250	16.6	20190715	A11-D11	1
99	144759608	9900	P1	1	CN-AMP	ds751_1	250	16.6	20190715	A11-D11	1
100	143324346	10000	P1	1	CN-AMP	ds751_1	250	16.6	20190715	A11-D11	1
101	140521352	10100	P1	1	CN-AMP	ds751_1	250	16.6	20190715	A11-D11	1
102	138608566	10200	P1	1	CN-AMP	ds751_1	250	16.6	20190715	A11-D11	1
103	138992022	10300	P1	1	CN-AMP	ds751_1	250	16.6	20190715	A11-D11	1
104	135786542	10400	P1	1	CN-AMP	ds751_1	250	16.6	20190715	A11-D11	1
105	134041109	10500	P1	1	CN-AMP	ds751_1	250	16.6	20190715	A11-D11	1
106	130421830	10600	P1	1	CN-AMP	ds751_1	250	16.6	20190715	A11-D11	1
107	130318450	10700	P1	1	CN-AMP	ds751_1	250	16.6	20190715	A11-D11	1
108	126689844	10800	P1	1	CN-AMP	ds751_1	250	16.6	20190715	A11-D11	1
109	124410066	10900	P1	1	CN-AMP	ds751_1	250	16.6	20190715	A11-D11	1
110	123504398	11000	P1	1	CN-AMP	ds751_1	250	16.6	20190715	A11-D11	1
111	120881879	11100	P1	1	CN-AMP	ds751_1	250	16.6	20190715	A11-D11	1
112	119791339	11200	P1	1	CN-AMP	ds751_1	250	16.6	20190715	A11-D11	1
113	121279809	11300	P1	1	CN-AMP	ds751_1	250	16.6	20190715	A11-D11	1
114	116319853	11400	P1	1	CN-AMP	ds751_1	250	16.6	20190715	A11-D11	1
115	112764096	11500	P1	1	CN-AMP	ds751_1	250	16.6	20190715	A11-D11	1
116	113969627	11600	P1	1	CN-AMP	ds751_1	250	16.6	20190715	A11-D11	1
117	110390336	11700	P1	1	CN-AMP	ds751_1	250	16.6	20190715	A11-D11	1
118	109503478	11800	P1	1	CN-AMP	ds751_1	250	16.6	20190715	A11-D11	1
119	110719960	11900	P1	1	CN-AMP	ds751_1	250	16.6	20190715	A11-D11	1
120	106230317	12000	P1	1	CN-AMP	ds751_1	250	16.6	20190715	A11-D11	1
121	105889024	12100	P1	1	CN-AMP	ds751_1	250	16.6	20190715	A11-D11	1
122	105808634	12200	P1	1	CN-AMP	ds751_1	250	16.6	20190715	A11-D11	1
123	101987224	12300	P1	1	CN-AMP	ds751_1	250	16.6	20190715	A11-D11	1
124	103251122	12400	P1	1	CN-AMP	ds751_1	250	16.6	20190715	A11-D11	1
125	101253664	12500	P1	1	CN-AMP	ds751_1	250	16.6	20190715	A11-D11	1
126	99588255	12600	P1	1	CN-AMP	ds751_1	250	16.6	20190715	A11-D11	1
127	96854248	12700	P1	1	CN-AMP	ds751_1	250	16.6	20190715	A11-D11	1
128	94954134	12800	P1	1	CN-AMP	ds751_1	250	16.6	20190715	A11-D11	1
129	93221674	12900	P1	1	CN-AMP	ds751_1	250	16.6	20190715	A11-D11	1
130	91899137	13000	P1	1	CN-AMP	ds751_1	250	16.6	20190715	A11-D11	1
131	93655935	13100	P1	1	CN-AMP	ds751_1	250	16.6	20190715	A11-D11	1
132	91479128	13200	P1	1	CN-AMP	ds751_1	250	16.6	20190715	A11-D11	1
133	91804778	13300	P1	1	CN-AMP	ds751_1	250	16.6	20190715	A11-D11	1
134	91711867	13400	P1	1	CN-AMP	ds751_1	250	16.6	20190715	A11-D11	1
135	87686671	13500	P1	1	CN-AMP	ds751_1	250	16.6	20190715	A11-D11	1
136	88871738	13600	P1	1	CN-AMP	ds751_1	250	16.6	20190715	A11-D11	1
137	85004435	13700	P1	1	CN-AMP	ds751_1	250	16.6	20190715	A11-D11	1
138	88505543	13800	P1	1	CN-AMP	ds751_1	250	16.6	20190715	A11-D11	1
139	85090086	13900	P1	1	CN-AMP	ds751_1	250	16.6	20190715	A11-D11	1
140	82471497	14000	P1	1	CN-AMP	ds751_1	250	16.6	20190715	A11-D11	1
141	82764019	14100	P1	1	CN-AMP	ds751_1	250	16.6	20190715	A11-D11	1
142	80649649	14200	P1	1	CN-AMP	ds751_1	250	16.6	20190715	A11-D11	1
143	79937909	14300	P1	1	CN-AMP	ds751_1	250	16.6	20190715	A11-D11	1
144	80687944	14400	P1	1	CN-AMP	ds751_1	250	16.6	20190715	A11-D11	1
145	79371112	14500	P1	1	CN-AMP	ds751_1	250	16.6	20190715	A11-D11	1
146	79014784	14600	P1	1	CN-AMP	ds751_1	250	16.6	20190715	A11-D11	1
147	75767273	14700	P1	1	CN-AMP	ds751_1	250	16.6	20190715	A11-D11	1
148	76887828	14800	P1	1	CN-AMP	ds751_1	250	16.6	20190715	A11-D11	1
149	76073024	14900	P1	1	CN-AMP	ds751_1	250	16.6	20190715	A11-D11	1
150	74806708	15000	P1	1	CN-AMP	ds751_1	250	16.6	20190715	A11-D11	1
151	75695148	15100	P1	1	CN-AMP	ds751_1	250	16.6	20190715	A11-D11	1
152	73002100	15200	P1	1	CN-AMP	ds751_1	250	16.6	20190715	A11-D11	1
153	71625997	15300	P1	1	CN-AMP	ds751_1	250	16.6	20190715	A11-D11	1
154	73445618	15400	P1	1	CN-AMP	ds751_1	250	16.6	20190715	A11-D11	1
155	69784493	15500	P1	1	CN-AMP	ds751_1	250	16.6	20190715	A11-D11	1
156	68542233	15600	P1	1	CN-AMP	ds751_1	250	16.6	20190715	A11-D11	1
157	69762521	15700	P1	1	CN-AMP	ds751_1	250	16.6	20190715	A11-D11	1
158	70679989	15800	P1	1	CN-AMP	ds751_1	250	16.6	20190715	A11-D11	1
159	69629224	15900	P1	1	CN-AMP	ds751_1	250	16.6	20190715	A11-D11	1
160	68342742	16000	P1	1	CN-AMP	ds751_1	250	16.6	20190715	A11-D11	1
161	68303333	16100	P1	1	CN-AMP	ds751_1	250	16.6	20190715	A11-D11	1
162	66569631	16200	P1	1	CN-AMP	ds751_1	250	16.6	20190715	A11-D11	1
163	69105930	16300	P1	1	CN-AMP	ds751_1	250	16.6	20190715	A11-D11	1
164	67099001	16400	P1	1	CN-AMP	ds751_1	250	16.6	20190715	A11-D11	1
165	65980101	16500	P1	1	CN-AMP	ds751_1	250	16.6	20190715	A11-D11	1
166	64724215	16600	P1	1	CN-AMP	ds751_1	250	16.6	20190715	A11-D11	1
167	63949405	16700	P1	1	CN-AMP	ds751_1	250	16.6	20190715	A11-D11	1
168	65874099	16800	P1	1	CN-AMP	ds751_1	250	16.6	20190715	A11-D11	1
169	63536531	16900	P1	1	CN-AMP	ds751_1	250	16.6	20190715	A11-D11	1
170	62405442	17000	P1	1	CN-AMP	ds751_1	250	16.6	20190715	A11-D11	1
171	64513910	17100	P1	1	CN-AMP	ds751_1	250	16.6	20190715	A11-D11	1
172	63520933	17200	P1	1	CN-AMP	ds751_1	250	16.6	20190715	A11-D11	1
173	61082743	17300	P1	1	CN-AMP	ds751_1	250	16.6	20190715	A11-D11	1
174	62214722	17400	P1	1	CN-AMP	ds751_1	250	16.6	20190715	A11-D11	1
175	61297951	17500	P1	1	CN-AMP	ds751_1	250	16.6	20190715	A11-D11	1
176	60510418	17600	P1	1	CN-AMP	ds751_1	250	16.6	20190715	A11-D11	1
177	60588781	17700	P1	1	CN-AMP	ds751_1	250	16.6	20190715	A11-D11	1
178	60135918	17800	P1	1	CN-AMP	ds751_1	250	16.6	20190715	A11-D11	1
179	58367049	17900	P1	1	CN-AMP	ds751_1	250	16.6	20190715	A11-D11	1
180	57814946	18000	P1	1	CN-AMP	ds751_1	250	16.6	20190715	A11-D11	1
181	58843305	18100	P1	1	CN-AMP	ds751_1	250	16.6	20190715	A11-D11	1
182	56785048	18200	P1	1	CN-AMP	ds751_1	250	16.6	20190715	A11-D11	1
183	56919451	18300	P1	1	CN-AMP	ds751_1	250	16.6	20190715	A11-D11	1
184	55782202	18400	P1	1	CN-AMP	ds751_1	250	16.6	20190715	A11-D11	1
185	57841637	18500	P1	1	CN-AMP	ds751_1	250	16.6	20190715	A11-D11	1
186	56002656	18600	P1	1	CN-AMP	ds751_1	250	16.6	20190715	A11-D11	1
187	56172297	18700	P1	1	CN-AMP	ds751_1	250	16.6	20190715	A11-D11	1
188	56077249	18800	P1	1	CN-AMP	ds751_1	250	16.6	20190715	A11-D11	1
189	55776399	18900	P1	1	CN-AMP	ds751_1	250	16.6	20190715	A11-D11	1
190	56223072	19000	P1	1	CN-AMP	ds751_1	250	16.6	20190715	A11-D11	1
191	56041790	19100	P1	1	CN-AMP	ds751_1	250	16.6	20190715	A11-D11	1
192	58884465	19200	P1	1	CN-AMP	ds751_1	250	16.6	20190715	A11-D11	1
193	53398111	19300	P1	1	CN-AMP	ds751_1	250	16.6	20190715	A11-D11	1
194	53658774	19400	P1	1	CN-AMP	ds751_1	250	16.6	20190715	A11-D11	1
195	53155081	19500	P1	1	CN-AMP	ds751_1	250	16.6	20190715	A11-D11	1
196	52176801	19600	P1	1	CN-AMP	ds751_1	250	16.6	20190715	A11-D11	1
197	54075041	19700	P1	1	CN-AMP	ds751_1	250	16.6	20190715	A11-D11	1
198	53660589	19800	P1	1	CN-AMP	ds751_1	250	16.6	20190715	A11-D11	1
199	52166313	19900	P1	1	CN-AMP	ds751_1	250	16.6	20190715	A11-D11	1
200	51907179	20000	P1	1	CN-AMP	ds751_1	250	16.6	20190715	A11-D11	1
201	53353420	20100	P1	1	CN-AMP	ds751_1	250	16.6	20190715	A11-D11	1
202	52467809	20200	P1	1	CN-AMP	ds751_1	250	16.6	20190715	A11-D11	1
203	52161675	20300	P1	1	CN-AMP	ds751_1	250	16.6	20190715	A11-D11	1
204	50791425	20400	P1	1	CN-AMP	ds751_1	250	16.6	20190715	A11-D11	1
205	50607934	20500	P1	1	CN-AMP	ds751_1	250	16.6	20190715	A11-D11	1
206	50179536	20600	P1	1	CN-AMP	ds751_1	250	16.6	20190715	A11-D11	1
207	52780880	20700	P1	1	CN-AMP	ds751_1	250	16.6	20190715	A11-D11	1
208	50833858	20800	P1	1	CN-AMP	ds751_1	250	16.6	20190715	A11-D11	1
209	51520230	20900	P1	1	CN-AMP	ds751_1	250	16.6	20190715	A11-D11	1
210	49588045	21000	P1	1	CN-AMP	ds751_1	250	16.6	20190715	A11-D11	1
211	51739383	21100	P1	1	CN-AMP	ds751_1	250	16.6	20190715	A11-D11	1
212	52323847	21200	P1	1	CN-AMP	ds751_1	250	16.6	20190715	A11-D11	1
213	47002504	21300	P1	1	CN-AMP	ds751_1	250	16.6	20190715	A11-D11	1
214	49445396	21400	P1	1	CN-AMP	ds751_1	250	16.6	20190715	A11-D11	1
215	49673696	21500	P1	1	CN-AMP	ds751_1	250	16.6	20190715	A11-D11	1
216	50209211	21600	P1	1	CN-AMP	ds751_1	250	16.6	20190715	A11-D11	1
217	47046357	21700	P1	1	CN-AMP	ds751_1	250	16.6	20190715	A11-D11	1
218	48741347	21800	P1	1	CN-AMP	ds751_1	250	16.6	20190715	A11-D11	1
219	49311830	21900	P1	1	CN-AMP	ds751_1	250	16.6	20190715	A11-D11	1
220	47806497	22000	P1	1	CN-AMP	ds751_1	250	16.6	20190715	A11-D11	1
221	46964598	22100	P1	1	CN-AMP	ds751_1	250	16.6	20190715	A11-D11	1
222	50104679	22200	P1	1	CN-AMP	ds751_1	250	16.6	20190715	A11-D11	1
223	46855239	22300	P1	1	CN-AMP	ds751_1	250	16.6	20190715	A11-D11	1
224	49080242	22400	P1	1	CN-AMP	ds751_1	250	16.6	20190715	A11-D11	1
225	47660453	22500	P1	1	CN-AMP	ds751_1	250	16.6	20190715	A11-D11	1
226	46768664	22600	P1	1	CN-AMP	ds751_1	250	16.6	20190715	A11-D11	1
227	47928008	22700	P1	1	CN-AMP	ds751_1	250	16.6	20190715	A11-D11	1
228	47000114	22800	P1	1	CN-AMP	ds751_1	250	16.6	20190715	A11-D11	1
229	45011588	22900	P1	1	CN-AMP	ds751_1	250	16.6	20190715	A11-D11	1
230	47253522	23000	P1	1	CN-AMP	ds751_1	250	16.6	20190715	A11-D11	1
231	47438132	23100	P1	1	CN-AMP	ds751_1	250	16.6	20190715	A11-D11	1
232	46759426	23200	P1	1	CN-AMP	ds751_1	250	16.6	20190715	A11-D11	1
233	46822984	23300	P1	1	CN-AMP	ds751_1	250	16.6	20190715	A11-D11	1
234	45670814	23400	P1	1	CN-AMP	ds751_1	250	16.6	20190715	A11-D11	1
235	43662858	23500	P1	1	CN-AMP	ds751_1	250	16.6	20190715	A11-D11	1
236	45428300	23600	P1	1	CN-AMP	ds751_1	250	16.6	20190715	A11-D11	1
237	46897112	23700	P1	1	CN-AMP	ds751_1	250	16.6	20190715	A11-D11	1
238	45173244	23800	P1	1	CN-AMP	ds751_1	250	16.6	20190715	A11-D11	1
239	44144742	23900	P1	1	CN-AMP	ds751_1	250	16.6	20190715	A11-D11	1
240	43469622	24000	P1	1	CN-AMP	ds751_1	250	16.6	20190715	A11-D11	1
241	46149483	24100	P1	1	CN-AMP	ds751_1	250	16.6	20190715	A11-D11	1
242	42503418	24200	P1	1	CN-AMP	ds751_1	250	16.6	20190715	A11-D11	1
243	46389792	24300	P1	1	CN-AMP	ds751_1	250	16.6	20190715	A11-D11	1
244	44389497	24400	P1	1	CN-AMP	ds751_1	250	16.6	20190715	A11-D11	1
245	46332373	24500	P1	1	CN-AMP	ds751_1	250	16.6	20190715	A11-D11	1
246	46201774	24600	P1	1	CN-AMP	ds751_1	250	16.6	20190715	A11-D11	1
247	42521252	24700	P1	1	CN-AMP	ds751_1	250	16.6	20190715	A11-D11	1
248	42864574	24800	P1	1	CN-AMP	ds751_1	250	16.6	20190715	A11-D11	1
249	44704671	24900	P1	1	CN-AMP	ds751_1	250	16.6	20190715	A11-D11	1
250	44211403	25000	P1	1	CN-AMP	ds751_1	250	16.6	20190715	A11-D11	1
251	44988780	25100	P1	1	CN-AMP	ds751_1	250	16.6	20190715	A11-D11	1
252	44867408	25200	P1	1	CN-AMP	ds751_1	250	16.6	20190715	A11-D11	1
253	43303008	25300	P1	1	CN-AMP	ds751_1	250	16.6	20190715	A11-D11	1
254	42004218	25400	P1	1	CN-AMP	ds751_1	250	16.6	20190715	A11-D11	1
255	43645785	25500	P1	1	CN-AMP	ds751_1	250	16.6	20190715	A11-D11	1
256	44352425	25600	P1	1	CN-AMP	ds751_1	250	16.6	20190715	A11-D11	1
257	41911957	25700	P1	1	CN-AMP	ds751_1	250	16.6	20190715	A11-D11	1
258	43825725	25800	P1	1	CN-AMP	ds751_1	250	16.6	20190715	A11-D11	1
259	44178224	25900	P1	1	CN-AMP	ds751_1	250	16.6	20190715	A11-D11	1
260	42218065	26000	P1	1	CN-AMP	ds751_1	250	16.6	20190715	A11-D11	1
261	42279772	26100	P1	1	CN-AMP	ds751_1	250	16.6	20190715	A11-D11	1
262	43407877	26200	P1	1	CN-AMP	ds751_1	250	16.6	20190715	A11-D11	1
263	41658172	26300	P1	1	CN-AMP	ds751_1	250	16.6	20190715	A11-D11	1
264	43422920	26400	P1	1	CN-AMP	ds751_1	250	16.6	20190715	A11-D11	1
265	42346918	26500	P1	1	CN-AMP	ds751_1	250	16.6	20190715	A11-D11	1
266	40542915	26600	P1	1	CN-AMP	ds751_1	250	16.6	20190715	A11-D11	1
267	40721623	26700	P1	1	CN-AMP	ds751_1	250	16.6	20190715	A11-D11	1
268	42450835	26800	P1	1	CN-AMP	ds751_1	250	16.6	20190715	A11-D11	1
269	41481075	26900	P1	1	CN-AMP	ds751_1	250	16.6	20190715	A11-D11	1
270	39561926	27000	P1	1	CN-AMP	ds751_1	250	16.6	20190715	A11-D11	1
271	39545863	27100	P1	1	CN-AMP	ds751_1	250	16.6	20190715	A11-D11	1
272	42054446	27200	P1	1	CN-AMP	ds751_1	250	16.6	20190715	A11-D11	1
273	42046771	27300	P1	1	CN-AMP	ds751_1	250	16.6	20190715	A11-D11	1
274	42910718	27400	P1	1	CN-AMP	ds751_1	250	16.6	20190715	A11-D11	1
275	41859977	27500	P1	1	CN-AMP	ds751_1	250	16.6	20190715	A11-D11	1
276	42976910	27600	P1	1	CN-AMP	ds751_1	250	16.6	20190715	A11-D11	1
277	42138317	27700	P1	1	CN-AMP	ds751_1	250	16.6	20190715	A11-D11	1
278	43595344	27800	P1	1	CN-AMP	ds751_1	250	16.6	20190715	A11-D11	1
279	40242481	27900	P1	1	CN-AMP	ds751_1	250	16.6	20190715	A11-D11	1
280	41505706	28000	P1	1	CN-AMP	ds751_1	250	16.6	20190715	A11-D11	1
281	42887224	28100	P1	1	CN-AMP	ds751_1	250	16.6	20190715	A11-D11	1
282	39801489	28200	P1	1	CN-AMP	ds751_1	250	16.6	20190715	A11-D11	1
283	41694328	28300	P1	1	CN-AMP	ds751_1	250	16.6	20190715	A11-D11	1
284	40170679	28400	P1	1	CN-AMP	ds751_1	250	16.6	20190715	A11-D11	1
285	40255975	28500	P1	1	CN-AMP	ds751_1	250	16.6	20190715	A11-D11	1
286	40882677	28600	P1	1	CN-AMP	ds751_1	250	16.6	20190715	A11-D11	1
287	38535203	28700	P1	1	CN-AMP	ds751_1	250	16.6	20190715	A11-D11	1
288	41917947	28800	P1	1	CN-AMP	ds751_1	250	16.6	20190715	A11-D11	1
289	40160572	28900	P1	1	CN-AMP	ds751_1	250	16.6	20190715	A11-D11	1
290	40471305	29000	P1	1	CN-AMP	ds751_1	250	16.6	20190715	A11-D11	1
291	38549000	29100	P1	1	CN-AMP	ds751_1	250	16.6	20190715	A11-D11	1
292	40198117	29200	P1	1	CN-AMP	ds751_1	250	16.6	20190715	A11-D11	1
293	40130140	29300	P1	1	CN-AMP	ds751_1	250	16.6	20190715	A11-D11	1
294	42235838	29400	P1	1	CN-AMP	ds751_1	250	16.6	20190715	A11-D11	1
295	39639435	29500	P1	1	CN-AMP	ds751_1	250	16.6	20190715	A11-D11	1
296	39123224	29600	P1	1	CN-AMP	ds751_1	250	16.6	20190715	A11-D11	1
297	40146778	29700	P1	1	CN-AMP	ds751_1	250	16.6	20190715	A11-D11	1
298	40666476	29800	P1	1	CN-AMP	ds751_1	250	16.6	20190715	A11-D11	1
299	38981387	29900	P1	1	CN-AMP	ds751_1	250	16.6	20190715	A11-D11	1
300	37284920	30000	P1	1	CN-AMP	ds751_1	250	16.6	20190715	A11-D11	1
301	38463679	30100	P1	1	CN-AMP	ds751_1	250	16.6	20190715	A11-D11	1
302	39374621	30200	P1	1	CN-AMP	ds751_1	250	16.6	20190715	A11-D11	1
303	38809186	30300	P1	1	CN-AMP	ds751_1	250	16.6	20190715	A11-D11	1
304	39637690	30400	P1	1	CN-AMP	ds751_1	250	16.6	20190715	A11-D11	1
305	38914772	30500	P1	1	CN-AMP	ds751_1	250	16.6	20190715	A11-D11	1
306	38246424	30600	P1	1	CN-AMP	ds751_1	250	16.6	20190715	A11-D11	1
307	39844297	30700	P1	1	CN-AMP	ds751_1	250	16.6	20190715	A11-D11	1
308	37759958	30800	P1	1	CN-AMP	ds751_1	250	16.6	20190715	A11-D11	1
309	38037882	30900	P1	1	CN-AMP	ds751_1	250	16.6	20190715	A11-D11	1
310	38252267	31000	P1	1	CN-AMP	ds751_1	250	16.6	20190715	A11-D11	1
311	40085651	31100	P1	1	CN-AMP	ds751_1	250	16.6	20190715	A11-D11	1
312	39403849	31200	P1	1	CN-AMP	ds751_1	250	16.6	20190715	A11-D11	1
313	38374749	31300	P1	1	CN-AMP	ds751_1	250	16.6	20190715	A11-D11	1
314	37242247	31400	P1	1	CN-AMP	ds751_1	250	16.6	20190715	A11-D11	1
315	37110399	31500	P1	1	CN-AMP	ds751_1	250	16.6	20190715	A11-D11	1
316	37355679	31600	P1	1	CN-AMP	ds751_1	250	16.6	20190715	A11-D11	1
317	38865008	31700	P1	1	CN-AMP	ds751_1	250	16.6	20190715	A11-D11	1
318	37050107	31800	P1	1	CN-AMP	ds751_1	250	16.6	20190715	A11-D11	1
319	37517310	31900	P1	1	CN-AMP	ds751_1	250	16.6	20190715	A11-D11	1
320	37316452	32000	P1	1	CN-AMP	ds751_1	250	16.6	20190715	A11-D11	1
321	38170380	32100	P1	1	CN-AMP	ds751_1	250	16.6	20190715	A11-D11	1
322	37775940	32200	P1	1	CN-AMP	ds751_1	250	16.6	20190715	A11-D11	1
323	38053688	32300	P1	1	CN-AMP	ds751_1	250	16.6	20190715	A11-D11	1
324	36007059	32400	P1	1	CN-AMP	ds751_1	250	16.6	20190715	A11-D11	1
325	38646150	32500	P1	1	CN-AMP	ds751_1	250	16.6	20190715	A11-D11	1
326	38734625	32600	P1	1	CN-AMP	ds751_1	250	16.6	20190715	A11-D11	1
327	36894121	32700	P1	1	CN-AMP	ds751_1	250	16.6	20190715	A11-D11	1
328	35631975	32800	P1	1	CN-AMP	ds751_1	250	16.6	20190715	A11-D11	1
329	36003296	32900	P1	1	CN-AMP	ds751_1	250	16.6	20190715	A11-D11	1
330	36145404	33000	P1	1	CN-AMP	ds751_1	250	16.6	20190715	A11-D11	1
331	34900349	33100	P1	1	CN-AMP	ds751_1	250	16.6	20190715	A11-D11	1
332	38087668	33200	P1	1	CN-AMP	ds751_1	250	16.6	20190715	A11-D11	1
333	35411206	33300	P1	1	CN-AMP	ds751_1	250	16.6	20190715	A11-D11	1
334	37218318	33400	P1	1	CN-AMP	ds751_1	250	16.6	20190715	A11-D11	1
335	36391841	33500	P1	1	CN-AMP	ds751_1	250	16.6	20190715	A11-D11	1
336	37305265	33600	P1	1	CN-AMP	ds751_1	250	16.6	20190715	A11-D11	1
337	37552028	33700	P1	1	CN-AMP	ds751_1	250	16.6	20190715	A11-D11	1
338	36448663	33800	P1	1	CN-AMP	ds751_1	250	16.6	20190715	A11-D11	1
339	34932187	33900	P1	1	CN-AMP	ds751_1	250	16.6	20190715	A11-D11	1
340	36833871	34000	P1	1	CN-AMP	ds751_1	250	16.6	20190715	A11-D11	1
341	36944843	34100	P1	1	CN-AMP	ds751_1	250	16.6	20190715	A11-D11	1
342	37223348	34200	P1	1	CN-AMP	ds751_1	250	16.6	20190715	A11-D11	1
343	36817339	34300	P1	1	CN-AMP	ds751_1	250	16.6	20190715	A11-D11	1
344	35310295	34400	P1	1	CN-AMP	ds751_1	250	16.6	20190715	A11-D11	1
345	33726690	34500	P1	1	CN-AMP	ds751_1	250	16.6	20190715	A11-D11	1
346	36000707	34600	P1	1	CN-AMP	ds751_1	250	16.6	20190715	A11-D11	1
347	35272411	34700	P1	1	CN-AMP	ds751_1	250	16.6	20190715	A11-D11	1
348	34888509	34800	P1	1	CN-AMP	ds751_1	250	16.6	20190715	A11-D11	1
349	35544931	34900	P1	1	CN-AMP	ds751_1	250	16.6	20190715	A11-D11	1
350	36103343	35000	P1	1	CN-AMP	ds751_1	250	16.6	20190715	A11-D11	1
351	34872997	35100	P1	1	CN-AMP	ds751_1	250	16.6	20190715	A11-D11	1
352	39157179	35200	P1	1	CN-AMP	ds751_1	250	16.6	20190715	A11-D11	1
353	35672964	35300	P1	1	CN-AMP	ds751_1	250	16.6	20190715	A11-D11	1
354	36975089	35400	P1	1	CN-AMP	ds751_1	250	16.6	20190715	A11-D11	1
355	37150382	35500	P1	1	CN-AMP	ds751_1	250	16.6	20190715	A11-D11	1
356	35797006	35600	P1	1	CN-AMP	ds751_1	250	16.6	20190715	A11-D11	1
357	36933470	35700	P1	1	CN-AMP	ds751_1	250	16.6	20190715	A11-D11	1
358	35713021	35800	P1	1	CN-AMP	ds751_1	250	16.6	20190715	A11-D11	1
359	35347832	35900	P1	1	CN-AMP	ds751_1	250	16.6	20190715	A11-D11	1
360	34187731	36000	P1	1	CN-AMP	ds751_1	250	16.6	20190715	A11-D11	1
361	34571713	36100	P1	1	CN-AMP	ds751_1	250	16.6	20190715	A11-D11	1
362	34884272	36200	P1	1	CN-AMP	ds751_1	250	16.6	20190715	A11-D11	1
363	36176411	36300	P1	1	CN-AMP	ds751_1	250	16.6	20190715	A11-D11	1
364	35586334	36400	P1	1	CN-AMP	ds751_1	250	16.6	20190715	A11-D11	1
365	34081235	36500	P1	1	CN-AMP	ds751_1	250	16.6	20190715	A11-D11	1
366	35379954	36600	P1	1	CN-AMP	ds751_1	250	16.6	20190715	A11-D11	1
367	35033468	36700	P1	1	CN-AMP	ds751_1	250	16.6	20190715	A11-D11	1
368	35058266	36800	P1	1	CN-AMP	ds751_1	250	16.6	20190715	A11-D11	1
369	35191801	36900	P1	1	CN-AMP	ds751_1	250	16.6	20190715	A11-D11	1
370	34733270	37000	P1	1	CN-AMP	ds751_1	250	16.6	20190715	A11-D11	1
371	32641058	37100	P1	1	CN-AMP	ds751_1	250	16.6	20190715	A11-D11	1
372	36146156	37200	P1	1	CN-AMP	ds751_1	250	16.6	20190715	A11-D11	1
373	35574142	37300	P1	1	CN-AMP	ds751_1	250	16.6	20190715	A11-D11	1
374	34174736	37400	P1	1	CN-AMP	ds751_1	250	16.6	20190715	A11-D11	1
375	32730545	37500	P1	1	CN-AMP	ds751_1	250	16.6	20190715	A11-D11	1
376	35372493	37600	P1	1	CN-AMP	ds751_1	250	16.6	20190715	A11-D11	1
377	35503511	37700	P1	1	CN-AMP	ds751_1	250	16.6	20190715	A11-D11	1
378	34390155	37800	P1	1	CN-AMP	ds751_1	250	16.6	20190715	A11-D11	1
379	34783651	37900	P1	1	CN-AMP	ds751_1	250	16.6	20190715	A11-D11	1
380	33016661	38000	P1	1	CN-AMP	ds751_1	250	16.6	20190715	A11-D11	1
381	35006194	38100	P1	1	CN-AMP	ds751_1	250	16.6	20190715	A11-D11	1
382	32502659	38200	P1	1	CN-AMP	ds751_1	250	16.6	20190715	A11-D11	1
383	33200398	38300	P1	1	CN-AMP	ds751_1	250	16.6	20190715	A11-D11	1
384	33056113	38400	P1	1	CN-AMP	ds751_1	250	16.6	20190715	A11-D11	1
385	32721178	38500	P1	1	CN-AMP	ds751_1	250	16.6	20190715	A11-D11	1
386	33498901	38600	P1	1	CN-AMP	ds751_1	250	16.6	20190715	A11-D11	1
387	32234152	38700	P1	1	CN-AMP	ds751_1	250	16.6	20190715	A11-D11	1
388	31968600	38800	P1	1	CN-AMP	ds751_1	250	16.6	20190715	A11-D11	1
389	32945165	38900	P1	1	CN-AMP	ds751_1	250	16.6	20190715	A11-D11	1
390	34314285	39000	P1	1	CN-AMP	ds751_1	250	16.6	20190715	A11-D11	1
391	30224588	39100	P1	1	CN-AMP	ds751_1	250	16.6	20190715	A11-D11	1
392	31709508	39200	P1	1	CN-AMP	ds751_1	250	16.6	20190715	A11-D11	1
393	32380599	39300	P1	1	CN-AMP	ds751_1	250	16.6	20190715	A11-D11	1
394	33564888	39400	P1	1	CN-AMP	ds751_1	250	16.6	20190715	A11-D11	1
395	33256017	39500	P1	1	CN-AMP	ds751_1	250	16.6	20190715	A11-D11	1
396	32312183	39600	P1	1	CN-AMP	ds751_1	250	16.6	20190715	A11-D11	1
397	31917379	39700	P1	1	CN-AMP	ds751_1	250	16.6	20190715	A11-D11	1
398	30925810	39800	P1	1	CN-AMP	ds751_1	250	16.6	20190715	A11-D11	1
399	31122221	39900	P1	1	CN-AMP	ds751_1	250	16.6	20190715	A11-D11	1
400	30920479	40000	P1	1	CN-AMP	ds751_1	250	16.6	20190715	A11-D11	1
401	29556626	40100	P1	1	CN-AMP	ds751_1	250	16.6	20190715	A11-D11	1
402	31358288	40200	P1	1	CN-AMP	ds751_1	250	16.6	20190715	A11-D11	1
403	33206395	40300	P1	1	CN-AMP	ds751_1	250	16.6	20190715	A11-D11	1
404	31149216	40400	P1	1	CN-AMP	ds751_1	250	16.6	20190715	A11-D11	1
405	29730352	40500	P1	1	CN-AMP	ds751_1	250	16.6	20190715	A11-D11	1
406	30819626	40600	P1	1	CN-AMP	ds751_1	250	16.6	20190715	A11-D11	1
407	33048821	40700	P1	1	CN-AMP	ds751_1	250	16.6	20190715	A11-D11	1
408	31865105	40800	P1	1	CN-AMP	ds751_1	250	16.6	20190715	A11-D11	1
409	30106850	40900	P1	1	CN-AMP	ds751_1	250	16.6	20190715	A11-D11	1
410	31408949	41000	P1	1	CN-AMP	ds751_1	250	16.6	20190715	A11-D11	1
411	30499732	41100	P1	1	CN-AMP	ds751_1	250	16.6	20190715	A11-D11	1
412	29873715	41200	P1	1	CN-AMP	ds751_1	250	16.6	20190715	A11-D11	1
413	31266761	41300	P1	1	CN-AMP	ds751_1	250	16.6	20190715	A11-D11	1
414	31219488	41400	P1	1	CN-AMP	ds751_1	250	16.6	20190715	A11-D11	1
415	31418606	41500	P1	1	CN-AMP	ds751_1	250	16.6	20190715	A11-D11	1
416	29126144	41600	P1	1	CN-AMP	ds751_1	250	16.6	20190715	A11-D11	1
417	30029595	41700	P1	1	CN-AMP	ds751_1	250	16.6	20190715	A11-D11	1
418	29057485	41800	P1	1	CN-AMP	ds751_1	250	16.6	20190715	A11-D11	1
419	33144877	41900	P1	1	CN-AMP	ds751_1	250	16.6	20190715	A11-D11	1
420	27687023	42000	P1	1	CN-AMP	ds751_1	250	16.6	20190715	A11-D11	1
421	32335003	42100	P1	1	CN-AMP	ds751_1	250	16.6	20190715	A11-D11	1
422	28282572	42200	P1	1	CN-AMP	ds751_1	250	16.6	20190715	A11-D11	1
423	30503939	42300	P1	1	CN-AMP	ds751_1	250	16.6	20190715	A11-D11	1
424	30618382	42400	P1	1	CN-AMP	ds751_1	250	16.6	20190715	A11-D11	1
425	30606659	42500	P1	1	CN-AMP	ds751_1	250	16.6	20190715	A11-D11	1
426	31232049	42600	P1	1	CN-AMP	ds751_1	250	16.6	20190715	A11-D11	1
427	30111628	42700	P1	1	CN-AMP	ds751_1	250	16.6	20190715	A11-D11	1
428	29924786	42800	P1	1	CN-AMP	ds751_1	250	16.6	20190715	A11-D11	1
429	29565410	42900	P1	1	CN-AMP	ds751_1	250	16.6	20190715	A11-D11	1
430	29463858	43000	P1	1	CN-AMP	ds751_1	250	16.6	20190715	A11-D11	1
431	29359392	43100	P1	1	CN-AMP	ds751_1	250	16.6	20190715	A11-D11	1
432	28910652	43200	P1	1	CN-AMP	ds751_1	250	16.6	20190715	A11-D11	1
433	28199069	43300	P1	1	CN-AMP	ds751_1	250	16.6	20190715	A11-D11	1
434	28696356	43400	P1	1	CN-AMP	ds751_1	250	16.6	20190715	A11-D11	1
435	29502758	43500	P1	1	CN-AMP	ds751_1	250	16.6	20190715	A11-D11	1
436	28002566	43600	P1	1	CN-AMP	ds751_1	250	16.6	20190715	A11-D11	1
437	28459896	43700	P1	1	CN-AMP	ds751_1	250	16.6	20190715	A11-D11	1
438	28917935	43800	P1	1	CN-AMP	ds751_1	250	16.6	20190715	A11-D11	1
439	26835113	43900	P1	1	CN-AMP	ds751_1	250	16.6	20190715	A11-D11	1
440	31378590	44000	P1	1	CN-AMP	ds751_1	250	16.6	20190715	A11-D11	1
441	27487864	44100	P1	1	CN-AMP	ds751_1	250	16.6	20190715	A11-D11	1
442	29270407	44200	P1	1	CN-AMP	ds751_1	250	16.6	20190715	A11-D11	1
443	30134088	44300	P1	1	CN-AMP	ds751_1	250	16.6	20190715	A11-D11	1
444	26652808	44400	P1	1	CN-AMP	ds751_1	250	16.6	20190715	A11-D11	1
445	28178917	44500	P1	1	CN-AMP	ds751_1	250	16.6	20190715	A11-D11	1
446	28155466	44600	P1	1	CN-AMP	ds751_1	250	16.6	20190715	A11-D11	1
447	26522682	44700	P1	1	CN-AMP	ds751_1	250	16.6	20190715	A11-D11	1
448	28326456	44800	P1	1	CN-AMP	ds751_1	250	16.6	20190715	A11-D11	1
449	26999041	44900	P1	1	CN-AMP	ds751_1	250	16.6	20190715	A11-D11	1
450	27779831	45000	P1	1	CN-AMP	ds751_1	250	16.6	20190715	A11-D11	1
451	27749305	45100	P1	1	CN-AMP	ds751_1	250	16.6	20190715	A11-D11	1
452	28488355	45200	P1	1	CN-AMP	ds751_1	250	16.6	20190715	A11-D11	1
453	29320873	45300	P1	1	CN-AMP	ds751_1	250	16.6	20190715	A11-D11	1
454	27891009	45400	P1	1	CN-AMP	ds751_1	250	16.6	20190715	A11-D11	1
455	26997883	45500	P1	1	CN-AMP	ds751_1	250	16.6	20190715	A11-D11	1
456	27830700	45600	P1	1	CN-AMP	ds751_1	250	16.6	20190715	A11-D11	1
457	27117757	45700	P1	1	CN-AMP	ds751_1	250	16.6	20190715	A11-D11	1
458	27906794	45800	P1	1	CN-AMP	ds751_1	250	16.6	20190715	A11-D11	1
459	25309184	45900	P1	1	CN-AMP	ds751_1	250	16.6	20190715	A11-D11	1
460	26374989	46000	P1	1	CN-AMP	ds751_1	250	16.6	20190715	A11-D11	1
461	27999005	46100	P1	1	CN-AMP	ds751_1	250	16.6	20190715	A11-D11	1
462	27504443	46200	P1	1	CN-AMP	ds751_1	250	16.6	20190715	A11-D11	1
463	26455113	46300	P1	1	CN-AMP	ds751_1	250	16.6	20190715	A11-D11	1
464	26558553	46400	P1	1	CN-AMP	ds751_1	250	16.6	20190715	A11-D11	1
465	26197465	46500	P1	1	CN-AMP	ds751_1	250	16.6	20190715	A11-D11	1
466	28534342	46600	P1	1	CN-AMP	ds751_1	250	16.6	20190715	A11-D11	1
467	25237549	46700	P1	1	CN-AMP	ds751_1	250	16.6	20190715	A11-D11	1
468	27021853	46800	P1	1	CN-AMP	ds751_1	250	16.6	20190715	A11-D11	1
469	25954756	46900	P1	1	CN-AMP	ds751_1	250	16.6	20190715	A11-D11	1
470	26526177	47000	P1	1	CN-AMP	ds751_1	250	16.6	20190715	A11-D11	1
471	28182042	47100	P1	1	CN-AMP	ds751_1	250	16.6	20190715	A11-D11	1
472	27393121	47200	P1	1	CN-AMP	ds751_1	250	16.6	20190715	A11-D11	1
473	25893074	47300	P1	1	CN-AMP	ds751_1	250	16.6	20190715	A11-D11	1
474	25616362	47400	P1	1	CN-AMP	ds751_1	250	16.6	20190715	A11-D11	1
475	27614678	47500	P1	1	CN-AMP	ds751_1	250	16.6	20190715	A11-D11	1
476	25057281	47600	P1	1	CN-AMP	ds751_1	250	16.6	20190715	A11-D11	1
477	25159005	47700	P1	1	CN-AMP	ds751_1	250	16.6	20190715	A11-D11	1
478	27646661	47800	P1	1	CN-AMP	ds751_1	250	16.6	20190715	A11-D11	1
479	25791747	47900	P1	1	CN-AMP	ds751_1	250	16.6	20190715	A11-D11	1
480	25748473	48000	P1	1	CN-AMP	ds751_1	250	16.6	20190715	A11-D11	1
481	24073060	48100	P1	1	CN-AMP	ds751_1	250	16.6	20190715	A11-D11	1
482	25085235	48200	P1	1	CN-AMP	ds751_1	250	16.6	20190715	A11-D11	1
483	24221607	48300	P1	1	CN-AMP	ds751_1	250	16.6	20190715	A11-D11	1
484	24996714	48400	P1	1	CN-AMP	ds751_1	250	16.6	20190715	A11-D11	1
485	22188843	48500	P1	1	CN-AMP	ds751_1	250	16.6	20190715	A11-D11	1
486	25148431	48600	P1	1	CN-AMP	ds751_1	250	16.6	20190715	A11-D11	1
487	22281843	48700	P1	1	CN-AMP	ds751_1	250	16.6	20190715	A11-D11	1
488	24277814	48800	P1	1	CN-AMP	ds751_1	250	16.6	20190715	A11-D11	1
489	26525728	48900	P1	1	CN-AMP	ds751_1	250	16.6	20190715	A11-D11	1
490	24181402	49000	P1	1	CN-AMP	ds751_1	250	16.6	20190715	A11-D11	1
491	24033968	49100	P1	1	CN-AMP	ds751_1	250	16.6	20190715	A11-D11	1
492	23198604	49200	P1	1	CN-AMP	ds751_1	250	16.6	20190715	A11-D11	1
493	25806724	49300	P1	1	CN-AMP	ds751_1	250	16.6	20190715	A11-D11	1
494	22997400	49400	P1	1	CN-AMP	ds751_1	250	16.6	20190715	A11-D11	1
495	23141534	49500	P1	1	CN-AMP	ds751_1	250	16.6	20190715	A11-D11	1
496	25518257	49600	P1	1	CN-AMP	ds751_1	250	16.6	20190715	A11-D11	1
497	25966651	49700	P1	1	CN-AMP	ds751_1	250	16.6	20190715	A11-D11	1
498	23729373	49800	P1	1	CN-AMP	ds751_1	250	16.6	20190715	A11-D11	1
499	23528491	49900	P1	1	CN-AMP	ds751_1	250	16.6	20190715	A11-D11	1
500	24724459	50000	P1	1	CN-AMP	ds751_1	250	16.6	20190715	A11-D11	1
501	25124804	50100	P1	1	CN-AMP	ds751_1	250	16.6	20190715	A11-D11	1
502	24271932	50200	P1	1	CN-AMP	ds751_1	250	16.6	20190715	A11-D11	1
503	25124746	50300	P1	1	CN-AMP	ds751_1	250	16.6	20190715	A11-D11	1
504	23161199	50400	P1	1	CN-AMP	ds751_1	250	16.6	20190715	A11-D11	1
505	22450026	50500	P1	1	CN-AMP	ds751_1	250	16.6	20190715	A11-D11	1
506	24668035	50600	P1	1	CN-AMP	ds751_1	250	16.6	20190715	A11-D11	1
507	23044866	50700	P1	1	CN-AMP	ds751_1	250	16.6	20190715	A11-D11	1
508	25577863	50800	P1	1	CN-AMP	ds751_1	250	16.6	20190715	A11-D11	1
509	23340118	50900	P1	1	CN-AMP	ds751_1	250	16.6	20190715	A11-D11	1
510	24098415	51000	P1	1	CN-AMP	ds751_1	250	16.6	20190715	A11-D11	1
511	23840666	51100	P1	1	CN-AMP	ds751_1	250	16.6	20190715	A11-D11	1
512	23579340	51200	P1	1	CN-AMP	ds751_1	250	16.6	20190715	A11-D11	1
513	23009769	51300	P1	1	CN-AMP	ds751_1	250	16.6	20190715	A11-D11	1
514	21104403	51400	P1	1	CN-AMP	ds751_1	250	16.6	20190715	A11-D11	1
515	21917396	51500	P1	1	CN-AMP	ds751_1	250	16.6	20190715	A11-D11	1
516	22629865	51600	P1	1	CN-AMP	ds751_1	250	16.6	20190715	A11-D11	1
517	23346096	51700	P1	1	CN-AMP	ds751_1	250	16.6	20190715	A11-D11	1
518	21321496	51800	P1	1	CN-AMP	ds751_1	250	16.6	20190715	A11-D11	1
519	21360605	51900	P1	1	CN-AMP	ds751_1	250	16.6	20190715	A11-D11	1
520	23429630	52000	P1	1	CN-AMP	ds751_1	250	16.6	20190715	A11-D11	1
521	22954628	52100	P1	1	CN-AMP	ds751_1	250	16.6	20190715	A11-D11	1
522	23415117	52200	P1	1	CN-AMP	ds751_1	250	16.6	20190715	A11-D11	1
523	22832109	52300	P1	1	CN-AMP	ds751_1	250	16.6	20190715	A11-D11	1
524	21149446	52400	P1	1	CN-AMP	ds751_1	250	16.6	20190715	A11-D11	1
525	23025944	52500	P1	1	CN-AMP	ds751_1	250	16.6	20190715	A11-D11	1
526	22070972	52600	P1	1	CN-AMP	ds751_1	250	16.6	20190715	A11-D11	1
527	22217522	52700	P1	1	CN-AMP	ds751_1	250	16.6	20190715	A11-D11	1
528	23475097	52800	P1	1	CN-AMP	ds751_1	250	16.6	20190715	A11-D11	1
529	23571098	52900	P1	1	CN-AMP	ds751_1	250	16.6	20190715	A11-D11	1
530	21603303	53000	P1	1	CN-AMP	ds751_1	250	16.6	20190715	A11-D11	1
531	20742870	53100	P1	1	CN-AMP	ds751_1	250	16.6	20190715	A11-D11	1
532	20249441	53200	P1	1	CN-AMP	ds751_1	250	16.6	20190715	A11-D11	1
533	22524307	53300	P1	1	CN-AMP	ds751_1	250	16.6	20190715	A11-D11	1
534	21232743	53400	P1	1	CN-AMP	ds751_1	250	16.6	20190715	A11-D11	1
535	21701799	53500	P1	1	CN-AMP	ds751_1	250	16.6	20190715	A11-D11	1
536	23936871	53600	P1	1	CN-AMP	ds751_1	250	16.6	20190715	A11-D11	1
537	21834685	53700	P1	1	CN-AMP	ds751_1	250	16.6	20190715	A11-D11	1
538	19672101	53800	P1	1	CN-AMP	ds751_1	250	16.6	20190715	A11-D11	1
539	21324073	53900	P1	1	CN-AMP	ds751_1	250	16.6	20190715	A11-D11	1
540	20931738	54000	P1	1	CN-AMP	ds751_1	250	16.6	20190715	A11-D11	1
541	21727931	54100	P1	1	CN-AMP	ds751_1	250	16.6	20190715	A11-D11	1
542	20522795	54200	P1	1	CN-AMP	ds751_1	250	16.6	20190715	A11-D11	1
543	19692526	54300	P1	1	CN-AMP	ds751_1	250	16.6	20190715	A11-D11	1
544	18370131	54400	P1	1	CN-AMP	ds751_1	250	16.6	20190715	A11-D11	1
545	21180511	54500	P1	1	CN-AMP	ds751_1	250	16.6	20190715	A11-D11	1
546	19747236	54600	P1	1	CN-AMP	ds751_1	250	16.6	20190715	A11-D11	1
547	18908766	54700	P1	1	CN-AMP	ds751_1	250	16.6	20190715	A11-D11	1
548	18833443	54800	P1	1	CN-AMP	ds751_1	250	16.6	20190715	A11-D11	1
549	21280946	54900	P1	1	CN-AMP	ds751_1	250	16.6	20190715	A11-D11	1
550	20935887	55000	P1	1	CN-AMP	ds751_1	250	16.6	20190715	A11-D11	1
551	20698446	55100	P1	1	CN-AMP	ds751_1	250	16.6	20190715	A11-D11	1
552	20129033	55200	P1	1	CN-AMP	ds751_1	250	16.6	20190715	A11-D11	1
553	18730300	55300	P1	1	CN-AMP	ds751_1	250	16.6	20190715	A11-D11	1
554	19648659	55400	P1	1	CN-AMP	ds751_1	250	16.6	20190715	A11-D11	1
555	20349832	55500	P1	1	CN-AMP	ds751_1	250	16.6	20190715	A11-D11	1
556	18498240	55600	P1	1	CN-AMP	ds751_1	250	16.6	20190715	A11-D11	1
557	19087215	55700	P1	1	CN-AMP	ds751_1	250	16.6	20190715	A11-D11	1
558	18453294	55800	P1	1	CN-AMP	ds751_1	250	16.6	20190715	A11-D11	1
559	19212742	55900	P1	1	CN-AMP	ds751_1	250	16.6	20190715	A11-D11	1
560	18463798	56000	P1	1	CN-AMP	ds751_1	250	16.6	20190715	A11-D11	1
561	22084035	56100	P1	1	CN-AMP	ds751_1	250	16.6	20190715	A11-D11	1
562	20383181	56200	P1	1	CN-AMP	ds751_1	250	16.6	20190715	A11-D11	1
563	19294112	56300	P1	1	CN-AMP	ds751_1	250	16.6	20190715	A11-D11	1
564	18876823	56400	P1	1	CN-AMP	ds751_1	250	16.6	20190715	A11-D11	1
565	17780857	56500	P1	1	CN-AMP	ds751_1	250	16.6	20190715	A11-D11	1
566	20979708	56600	P1	1	CN-AMP	ds751_1	250	16.6	20190715	A11-D11	1
567	20054009	56700	P1	1	CN-AMP	ds751_1	250	16.6	20190715	A11-D11	1
568	18160011	56800	P1	1	CN-AMP	ds751_1	250	16.6	20190715	A11-D11	1
569	20011134	56900	P1	1	CN-AMP	ds751_1	250	16.6	20190715	A11-D11	1
570	17939253	57000	P1	1	CN-AMP	ds751_1	250	16.6	20190715	A11-D11	1
571	19910377	57100	P1	1	CN-AMP	ds751_1	250	16.6	20190715	A11-D11	1
572	18117037	57200	P1	1	CN-AMP	ds751_1	250	16.6	20190715	A11-D11	1
573	18892526	57300	P1	1	CN-AMP	ds751_1	250	16.6	20190715	A11-D11	1
574	17204759	57400	P1	1	CN-AMP	ds751_1	250	16.6	20190715	A11-D11	1
575	18211036	57500	P1	1	CN-AMP	ds751_1	250	16.6	20190715	A11-D11	1
576	19393763	57600	P1	1	CN-AMP	ds751_1	250	16.6	20190715	A11-D11	1
577	18388981	57700	P1	1	CN-AMP	ds751_1	250	16.6	20190715	A11-D11	1
578	17439742	57800	P1	1	CN-AMP	ds751_1	250	16.6	20190715	A11-D11	1
579	17354757	57900	P1	1	CN-AMP	ds751_1	250	16.6	20190715	A11-D11	1
580	20050162	58000	P1	1	CN-AMP	ds751_1	250	16.6	20190715	A11-D11	1
581	19737593	58100	P1	1	CN-AMP	ds751_1	250	16.6	20190715	A11-D11	1
582	16746545	58200	P1	1	CN-AMP	ds751_1	250	16.6	20190715	A11-D11	1
583	16893208	58300	P1	1	CN-AMP	ds751_1	250	16.6	20190715	A11-D11	1
584	16921843	58400	P1	1	CN-AMP	ds751_1	250	16.6	20190715	A11-D11	1
585	18352869	58500	P1	1	CN-AMP	ds751_1	250	16.6	20190715	A11-D11	1
586	18617628	58600	P1	1	CN-AMP	ds751_1	250	16.6	20190715	A11-D11	1
587	17478987	58700	P1	1	CN-AMP	ds751_1	250	16.6	20190715	A11-D11	1
588	17801487	58800	P1	1	CN-AMP	ds751_1	250	16.6	20190715	A11-D11	1
589	16536691	58900	P1	1	CN-AMP	ds751_1	250	16.6	20190715	A11-D11	1
590	18097478	59000	P1	1	CN-AMP	ds751_1	250	16.6	20190715	A11-D11	1
591	16946569	59100	P1	1	CN-AMP	ds751_1	250	16.6	20190715	A11-D11	1
592	16975544	59200	P1	1	CN-AMP	ds751_1	250	16.6	20190715	A11-D11	1
593	18189412	59300	P1	1	CN-AMP	ds751_1	250	16.6	20190715	A11-D11	1
594	17627202	59400	P1	1	CN-AMP	ds751_1	250	16.6	20190715	A11-D11	1
595	17358632	59500	P1	1	CN-AMP	ds751_1	250	16.6	20190715	A11-D11	1
596	13697072	59600	P1	1	CN-AMP	ds751_1	250	16.6	20190715	A11-D11	1
597	17417121	59700	P1	1	CN-AMP	ds751_1	250	16.6	20190715	A11-D11	1
598	16251498	59800	P1	1	CN-AMP	ds751_1	250	16.6	20190715	A11-D11	1
599	17835660	59900	P1	1	CN-AMP	ds751_1	250	16.6	20190715	A11-D11	1
600	16486106	60000	P1	1	CN-AMP	ds751_1	250	16.6	20190715	A11-D11	1
601	14952427	60100	P1	1	CN-AMP	ds751_1	250	16.6	20190715	A11-D11	1
602	17564090	60200	P1	1	CN-AMP	ds751_1	250	16.6	20190715	A11-D11	1
603	16689977	60300	P1	1	CN-AMP	ds751_1	250	16.6	20190715	A11-D11	1
604	16355140	60400	P1	1	CN-AMP	ds751_1	250	16.6	20190715	A11-D11	1
605	16019216	60500	P1	1	CN-AMP	ds751_1	250	16.6	20190715	A11-D11	1
606	15440275	60600	P1	1	CN-AMP	ds751_1	250	16.6	20190715	A11-D11	1
607	15040793	60700	P1	1	CN-AMP	ds751_1	250	16.6	20190715	A11-D11	1
608	17374347	60800	P1	1	CN-AMP	ds751_1	250	16.6	20190715	A11-D11	1
609	16186095	60900	P1	1	CN-AMP	ds751_1	250	16.6	20190715	A11-D11	1
610	15541455	61000	P1	1	CN-AMP	ds751_1	250	16.6	20190715	A11-D11	1
611	15995105	61100	P1	1	CN-AMP	ds751_1	250	16.6	20190715	A11-D11	1
612	15470604	61200	P1	1	CN-AMP	ds751_1	250	16.6	20190715	A11-D11	1
613	15741208	61300	P1	1	CN-AMP	ds751_1	250	16.6	20190715	A11-D11	1
614	16563849	61400	P1	1	CN-AMP	ds751_1	250	16.6	20190715	A11-D11	1
615	15485033	61500	P1	1	CN-AMP	ds751_1	250	16.6	20190715	A11-D11	1
616	15510150	61600	P1	1	CN-AMP	ds751_1	250	16.6	20190715	A11-D11	1
617	15289380	61700	P1	1	CN-AMP	ds751_1	250	16.6	20190715	A11-D11	1
618	16425258	61800	P1	1	CN-AMP	ds751_1	250	16.6	20190715	A11-D11	1
619	14781899	61900	P1	1	CN-AMP	ds751_1	250	16.6	20190715	A11-D11	1
620	14867440	62000	P1	1	CN-AMP	ds751_1	250	16.6	20190715	A11-D11	1
621	15884227	62100	P1	1	CN-AMP	ds751_1	250	16.6	20190715	A11-D11	1
622	16283094	62200	P1	1	CN-AMP	ds751_1	250	16.6	20190715	A11-D11	1
623	15561767	62300	P1	1	CN-AMP	ds751_1	250	16.6	20190715	A11-D11	1
624	14154155	62400	P1	1	CN-AMP	ds751_1	250	16.6	20190715	A11-D11	1
625	13863453	62500	P1	1	CN-AMP	ds751_1	250	16.6	20190715	A11-D11	1
626	15449932	62600	P1	1	CN-AMP	ds751_1	250	16.6	20190715	A11-D11	1
627	15599483	62700	P1	1	CN-AMP	ds751_1	250	16.6	20190715	A11-D11	1
628	15184938	62800	P1	1	CN-AMP	ds751_1	250	16.6	20190715	A11-D11	1
629	14391419	62900	P1	1	CN-AMP	ds751_1	250	16.6	20190715	A11-D11	1
630	14037823	63000	P1	1	CN-AMP	ds751_1	250	16.6	20190715	A11-D11	1
631	14879342	63100	P1	1	CN-AMP	ds751_1	250	16.6	20190715	A11-D11	1
632	15534799	63200	P1	1	CN-AMP	ds751_1	250	16.6	20190715	A11-D11	1
633	13788172	63300	P1	1	CN-AMP	ds751_1	250	16.6	20190715	A11-D11	1
634	14316735	63400	P1	1	CN-AMP	ds751_1	250	16.6	20190715	A11-D11	1
635	14211300	63500	P1	1	CN-AMP	ds751_1	250	16.6	20190715	A11-D11	1
636	15125144	63600	P1	1	CN-AMP	ds751_1	250	16.6	20190715	A11-D11	1
637	13874958	63700	P1	1	CN-AMP	ds751_1	250	16.6	20190715	A11-D11	1
638	16447293	63800	P1	1	CN-AMP	ds751_1	250	16.6	20190715	A11-D11	1
639	13536260	63900	P1	1	CN-AMP	ds751_1	250	16.6	20190715	A11-D11	1
640	14453204	64000	P1	1	CN-AMP	ds751_1	250	16.6	20190715	A11-D11	1
641	16396590	64100	P1	1	CN-AMP	ds751_1	250	16.6	20190715	A11-D11	1
642	17898410	64200	P1	1	CN-AMP	ds751_1	250	16.6	20190715	A11-D11	1
643	15162794	64300	P1	1	CN-AMP	ds751_1	250	16.6	20190715	A11-D11	1
644	15121783	64400	P1	1	CN-AMP	ds751_1	250	16.6	20190715	A11-D11	1
645	12954900	64500	P1	1	CN-AMP	ds751_1	250	16.6	20190715	A11-D11	1
646	13813608	64600	P1	1	CN-AMP	ds751_1	250	16.6	20190715	A11-D11	1
647	12024325	64700	P1	1	CN-AMP	ds751_1	250	16.6	20190715	A11-D11	1
648	12950202	64800	P1	1	CN-AMP	ds751_1	250	16.6	20190715	A11-D11	1
649	16081906	64900	P1	1	CN-AMP	ds751_1	250	16.6	20190715	A11-D11	1
650	11431052	65000	P1	1	CN-AMP	ds751_1	250	16.6	20190715	A11-D11	1
651	12618830	65100	P1	1	CN-AMP	ds751_1	250	16.6	20190715	A11-D11	1
652	13290255	65200	P1	1	CN-AMP	ds751_1	250	16.6	20190715	A11-D11	1
653	13245971	65300	P1	1	CN-AMP	ds751_1	250	16.6	20190715	A11-D11	1
654	11696703	65400	P1	1	CN-AMP	ds751_1	250	16.6	20190715	A11-D11	1
655	13679144	65500	P1	1	CN-AMP	ds751_1	250	16.6	20190715	A11-D11	1
656	12454716	65600	P1	1	CN-AMP	ds751_1	250	16.6	20190715	A11-D11	1
657	13983623	65700	P1	1	CN-AMP	ds751_1	250	16.6	20190715	A11-D11	1
658	13741592	65800	P1	1	CN-AMP	ds751_1	250	16.6	20190715	A11-D11	1
659	12709124	65900	P1	1	CN-AMP	ds751_1	250	16.6	20190715	A11-D11	1
660	13915786	66000	P1	1	CN-AMP	ds751_1	250	16.6	20190715	A11-D11	1
661	11954369	66100	P1	1	CN-AMP	ds751_1	250	16.6	20190715	A11-D11	1
662	12633929	66200	P1	1	CN-AMP	ds751_1	250	16.6	20190715	A11-D11	1
663	11659840	66300	P1	1	CN-AMP	ds751_1	250	16.6	20190715	A11-D11	1
664	11279429	66400	P1	1	CN-AMP	ds751_1	250	16.6	20190715	A11-D11	1
665	13555574	66500	P1	1	CN-AMP	ds751_1	250	16.6	20190715	A11-D11	1
666	11645839	66600	P1	1	CN-AMP	ds751_1	250	16.6	20190715	A11-D11	1
667	10864194	66700	P1	1	CN-AMP	ds751_1	250	16.6	20190715	A11-D11	1
668	12748891	66800	P1	1	CN-AMP	ds751_1	250	16.6	20190715	A11-D11	1
669	12634492	66900	P1	1	CN-AMP	ds751_1	250	16.6	20190715	A11-D11	1
670	13925772	67000	P1	1	CN-AMP	ds751_1	250	16.6	20190715	A11-D11	1
671	12470316	67100	P1	1	CN-AMP	ds751_1	250	16.6	20190715	A11-D11	1
672	13832457	67200	P1	1	CN-AMP	ds751_1	250	16.6	20190715	A11-D11	1
673	13921414	67300	P1	1	CN-AMP	ds751_1	250	16.6	20190715	A11-D11	1
674	11920631	67400	P1	1	CN-AMP	ds751_1	250	16.6	20190715	A11-D11	1
675	11466389	67500	P1	1	CN-AMP	ds751_1	250	16.6	20190715	A11-D11	1
676	11280513	67600	P1	1	CN-AMP	ds751_1	250	16.6	20190715	A11-D11	1
677	13056248	67700	P1	1	CN-AMP	ds751_1	250	16.6	20190715	A11-D11	1
678	11314584	67800	P1	1	CN-AMP	ds751_1	250	16.6	20190715	A11-D11	1
679	11805335	67900	P1	1	CN-AMP	ds751_1	250	16.6	20190715	A11-D11	1
680	10872203	68000	P1	1	CN-AMP	ds751_1	250	16.6	20190715	A11-D11	1
681	12997548	68100	P1	1	CN-AMP	ds751_1	250	16.6	20190715	A11-D11	1
682	10767603	68200	P1	1	CN-AMP	ds751_1	250	16.6	20190715	A11-D11	1
683	12148276	68300	P1	1	CN-AMP	ds751_1	250	16.6	20190715	A11-D11	1
684	11687975	68400	P1	1	CN-AMP	ds751_1	250	16.6	20190715	A11-D11	1
685	12252779	68500	P1	1	CN-AMP	ds751_1	250	16.6	20190715	A11-D11	1
686	12681161	68600	P1	1	CN-AMP	ds751_1	250	16.6	20190715	A11-D11	1
687	10434859	68700	P1	1	CN-AMP	ds751_1	250	16.6	20190715	A11-D11	1
688	11411683	68800	P1	1	CN-AMP	ds751_1	250	16.6	20190715	A11-D11	1
689	11566315	68900	P1	1	CN-AMP	ds751_1	250	16.6	20190715	A11-D11	1
690	10411974	69000	P1	1	CN-AMP	ds751_1	250	16.6	20190715	A11-D11	1
691	10978559	69100	P1	1	CN-AMP	ds751_1	250	16.6	20190715	A11-D11	1
692	11271678	69200	P1	1	CN-AMP	ds751_1	250	16.6	20190715	A11-D11	1
693	9279332	69300	P1	1	CN-AMP	ds751_1	250	16.6	20190715	A11-D11	1
694	10194454	69400	P1	1	CN-AMP	ds751_1	250	16.6	20190715	A11-D11	1
695	10278276	69500	P1	1	CN-AMP	ds751_1	250	16.6	20190715	A11-D11	1
696	10154266	69600	P1	1	CN-AMP	ds751_1	250	16.6	20190715	A11-D11	1
697	9820961	69700	P1	1	CN-AMP	ds751_1	250	16.6	20190715	A11-D11	1
698	11718049	69800	P1	1	CN-AMP	ds751_1	250	16.6	20190715	A11-D11	1
699	11176291	69900	P1	1	CN-AMP	ds751_1	250	16.6	20190715	A11-D11	1
700	10842594	70000	P1	1	CN-AMP	ds751_1	250	16.6	20190715	A11-D11	1
701	9246529	70100	P1	1	CN-AMP	ds751_1	250	16.6	20190715	A11-D11	1
702	11294028	70200	P1	1	CN-AMP	ds751_1	250	16.6	20190715	A11-D11	1
703	10607841	70300	P1	1	CN-AMP	ds751_1	250	16.6	20190715	A11-D11	1
704	9989724	70400	P1	1	CN-AMP	ds751_1	250	16.6	20190715	A11-D11	1
705	10356171	70500	P1	1	CN-AMP	ds751_1	250	16.6	20190715	A11-D11	1
706	9806403	70600	P1	1	CN-AMP	ds751_1	250	16.6	20190715	A11-D11	1
707	10951164	70700	P1	1	CN-AMP	ds751_1	250	16.6	20190715	A11-D11	1
708	9692753	70800	P1	1	CN-AMP	ds751_1	250	16.6	20190715	A11-D11	1
709	10061088	70900	P1	1	CN-AMP	ds751_1	250	16.6	20190715	A11-D11	1
710	10358265	71000	P1	1	CN-AMP	ds751_1	250	16.6	20190715	A11-D11	1
711	8880900	71100	P1	1	CN-AMP	ds751_1	250	16.6	20190715	A11-D11	1
712	8823291	71200	P1	1	CN-AMP	ds751_1	250	16.6	20190715	A11-D11	1
713	10259643	71300	P1	1	CN-AMP	ds751_1	250	16.6	20190715	A11-D11	1
714	9774793	71400	P1	1	CN-AMP	ds751_1	250	16.6	20190715	A11-D11	1
715	9002859	71500	P1	1	CN-AMP	ds751_1	250	16.6	20190715	A11-D11	1
716	10088477	71600	P1	1	CN-AMP	ds751_1	250	16.6	20190715	A11-D11	1
717	10460519	71700	P1	1	CN-AMP	ds751_1	250	16.6	20190715	A11-D11	1
718	10189099	71800	P1	1	CN-AMP	ds751_1	250	16.6	20190715	A11-D11	1
719	9844035	71900	P1	1	CN-AMP	ds751_1	250	16.6	20190715	A11-D11	1
720	9569307	72000	P1	1	CN-AMP	ds751_1	250	16.6	20190715	A11-D11	1
721	9366640	72100	P1	1	CN-AMP	ds751_1	250	16.6	20190715	A11-D11	1
722	9379646	72200	P1	1	CN-AMP	ds751_1	250	16.6	20190715	A11-D11	1
723	9031245	72300	P1	1	CN-AMP	ds751_1	250	16.6	20190715	A11-D11	1
724	10056825	72400	P1	1	CN-AMP	ds751_1	250	16.6	20190715	A11-D11	1
725	9925529	72500	P1	1	CN-AMP	ds751_1	250	16.6	20190715	A11-D11	1
726	9794414	72600	P1	1	CN-AMP	ds751_1	250	16.6	20190715	A11-D11	1
727	9226171	72700	P1	1	CN-AMP	ds751_1	250	16.6	20190715	A11-D11	1
728	8293015	72800	P1	1	CN-AMP	ds751_1	250	16.6	20190715	A11-D11	1
729	8960364	72900	P1	1	CN-AMP	ds751_1	250	16.6	20190715	A11-D11	1
730	9993617	73000	P1	1	CN-AMP	ds751_1	250	16.6	20190715	A11-D11	1
731	9496417	73100	P1	1	CN-AMP	ds751_1	250	16.6	20190715	A11-D11	1
732	8924479	73200	P1	1	CN-AMP	ds751_1	250	16.6	20190715	A11-D11	1
733	10474830	73300	P1	1	CN-AMP	ds751_1	250	16.6	20190715	A11-D11	1
734	10195854	73400	P1	1	CN-AMP	ds751_1	250	16.6	20190715	A11-D11	1
735	7932526	73500	P1	1	CN-AMP	ds751_1	250	16.6	20190715	A11-D11	1
736	10664691	73600	P1	1	CN-AMP	ds751_1	250	16.6	20190715	A11-D11	1
737	8322498	73700	P1	1	CN-AMP	ds751_1	250	16.6	20190715	A11-D11	1
738	7227995	73800	P1	1	CN-AMP	ds751_1	250	16.6	20190715	A11-D11	1
739	10117419	73900	P1	1	CN-AMP	ds751_1	250	16.6	20190715	A11-D11	1
740	7986623	74000	P1	1	CN-AMP	ds751_1	250	16.6	20190715	A11-D11	1
741	7849069	74100	P1	1	CN-AMP	ds751_1	250	16.6	20190715	A11-D11	1
742	8378884	74200	P1	1	CN-AMP	ds751_1	250	16.6	20190715	A11-D11	1
743	7647434	74300	P1	1	CN-AMP	ds751_1	250	16.6	20190715	A11-D11	1
744	7211836	74400	P1	1	CN-AMP	ds751_1	250	16.6	20190715	A11-D11	1
745	6998408	74500	P1	1	CN-AMP	ds751_1	250	16.6	20190715	A11-D11	1
746	8498638	74600	P1	1	CN-AMP	ds751_1	250	16.6	20190715	A11-D11	1
747	8584469	74700	P1	1	CN-AMP	ds751_1	250	16.6	20190715	A11-D11	1
748	8371626	74800	P1	1	CN-AMP	ds751_1	250	16.6	20190715	A11-D11	1
749	7035436	74900	P1	1	CN-AMP	ds751_1	250	16.6	20190715	A11-D11	1
750	9219348	75000	P1	1	CN-AMP	ds751_1	250	16.6	20190715	A11-D11	1
751	7429350	75100	P1	1	CN-AMP	ds751_1	250	16.6	20190715	A11-D11	1
752	8642051	75200	P1	1	CN-AMP	ds751_1	250	16.6	20190715	A11-D11	1
753	8502369	75300	P1	1	CN-AMP	ds751_1	250	16.6	20190715	A11-D11	1
754	8514986	75400	P1	1	CN-AMP	ds751_1	250	16.6	20190715	A11-D11	1
755	8148228	75500	P1	1	CN-AMP	ds751_1	250	16.6	20190715	A11-D11	1
756	8008310	75600	P1	1	CN-AMP	ds751_1	250	16.6	20190715	A11-D11	1
757	7716352	75700	P1	1	CN-AMP	ds751_1	250	16.6	20190715	A11-D11	1
758	7878113	75800	P1	1	CN-AMP	ds751_1	250	16.6	20190715	A11-D11	1
759	7053630	75900	P1	1	CN-AMP	ds751_1	250	16.6	20190715	A11-D11	1
760	8734192	76000	P1	1	CN-AMP	ds751_1	250	16.6	20190715	A11-D11	1
761	7376653	76100	P1	1	CN-AMP	ds751_1	250	16.6	20190715	A11-D11	1
762	8452490	76200	P1	1	CN-AMP	ds751_1	250	16.6	20190715	A11-D11	1
763	8006501	76300	P1	1	CN-AMP	ds751_1	250	16.6	20190715	A11-D11	1
764	6489849	76400	P1	1	CN-AMP	ds751_1	250	16.6	20190715	A11-D11	1
765	7873524	76500	P1	1	CN-AMP	ds751_1	250	16.6	20190715	A11-D11	1
766	8038157	76600	P1	1	CN-AMP	ds751_1	250	16.6	20190715	A11-D11	1
767	7128657	76700	P1	1	CN-AMP	ds751_1	250	16.6	20190715	A11-D11	1
768	8212213	76800	P1	1	CN-AMP	ds751_1	250	16.6	20190715	A11-D11	1
769	5840393	76900	P1	1	CN-AMP	ds751_1	250	16.6	20190715	A11-D11	1
770	6694786	77000	P1	1	CN-AMP	ds751_1	250	16.6	20190715	A11-D11	1
771	8012847	77100	P1	1	CN-AMP	ds751_1	250	16.6	20190715	A11-D11	1
772	6557821	77200	P1	1	CN-AMP	ds751_1	250	16.6	20190715	A11-D11	1
773	7725210	77300	P1	1	CN-AMP	ds751_1	250	16.6	20190715	A11-D11	1
774	7425667	77400	P1	1	CN-AMP	ds751_1	250	16.6	20190715	A11-D11	1
775	8132374	77500	P1	1	CN-AMP	ds751_1	250	16.6	20190715	A11-D11	1
776	6669408	77600	P1	1	CN-AMP	ds751_1	250	16.6	20190715	A11-D11	1
777	6677470	77700	P1	1	CN-AMP	ds751_1	250	16.6	20190715	A11-D11	1
778	6375170	77800	P1	1	CN-AMP	ds751_1	250	16.6	20190715	A11-D11	1
779	7784652	77900	P1	1	CN-AMP	ds751_1	250	16.6	20190715	A11-D11	1
780	5456350	78000	P1	1	CN-AMP	ds751_1	250	16.6	20190715	A11-D11	1
781	6321829	78100	P1	1	CN-AMP	ds751_1	250	16.6	20190715	A11-D11	1
782	7267933	78200	P1	1	CN-AMP	ds751_1	250	16.6	20190715	A11-D11	1
783	5868842	78300	P1	1	CN-AMP	ds751_1	250	16.6	20190715	A11-D11	1
784	6737724	78400	P1	1	CN-AMP	ds751_1	250	16.6	20190715	A11-D11	1
785	6276203	78500	P1	1	CN-AMP	ds751_1	250	16.6	20190715	A11-D11	1
786	6126846	78600	P1	1	CN-AMP	ds751_1	250	16.6	20190715	A11-D11	1
787	6528140	78700	P1	1	CN-AMP	ds751_1	250	16.6	20190715	A11-D11	1
788	5906494	78800	P1	1	CN-AMP	ds751_1	250	16.6	20190715	A11-D11	1
789	6623246	78900	P1	1	CN-AMP	ds751_1	250	16.6	20190715	A11-D11	1
790	6789477	79000	P1	1	CN-AMP	ds751_1	250	16.6	20190715	A11-D11	1
791	5849790	79100	P1	1	CN-AMP	ds751_1	250	16.6	20190715	A11-D11	1
792	6015202	79200	P1	1	CN-AMP	ds751_1	250	16.6	20190715	A11-D11	1
793	6895104	79300	P1	1	CN-AMP	ds751_1	250	16.6	20190715	A11-D11	1
794	6189443	79400	P1	1	CN-AMP	ds751_1	250	16.6	20190715	A11-D11	1
795	6515084	79500	P1	1	CN-AMP	ds751_1	250	16.6	20190715	A11-D11	1
796	6841551	79600	P1	1	CN-AMP	ds751_1	250	16.6	20190715	A11-D11	1
797	6371890	79700	P1	1	CN-AMP	ds751_1	250	16.6	20190715	A11-D11	1
798	5103842	79800	P1	1	CN-AMP	ds751_1	250	16.6	20190715	A11-D11	1
799	7266346	79900	P1	1	CN-AMP	ds751_1	250	16.6	20190715	A11-D11	1
800	6555618	80000	P1	1	CN-AMP	ds751_1	250	16.6	20190715	A11-D11	1
801	6163611	80100	P1	1	CN-AMP	ds751_1	250	16.6	20190715	A11-D11	1
802	4809060	80200	P1	1	CN-AMP	ds751_1	250	16.6	20190715	A11-D11	1
803	6901113	80300	P1	1	CN-AMP	ds751_1	250	16.6	20190715	A11-D11	1
804	5784884	80400	P1	1	CN-AMP	ds751_1	250	16.6	20190715	A11-D11	1
805	5872504	80500	P1	1	CN-AMP	ds751_1	250	16.6	20190715	A11-D11	1
806	5235369	80600	P1	1	CN-AMP	ds751_1	250	16.6	20190715	A11-D11	1
807	5725887	80700	P1	1	CN-AMP	ds751_1	250	16.6	20190715	A11-D11	1
808	5571617	80800	P1	1	CN-AMP	ds751_1	250	16.6	20190715	A11-D11	1
809	5982633	80900	P1	1	CN-AMP	ds751_1	250	16.6	20190715	A11-D11	1
810	6151950	81000	P1	1	CN-AMP	ds751_1	250	16.6	20190715	A11-D11	1
811	5430358	81100	P1	1	CN-AMP	ds751_1	250	16.6	20190715	A11-D11	1
812	5030834	81200	P1	1	CN-AMP	ds751_1	250	16.6	20190715	A11-D11	1
813	5606213	81300	P1	1	CN-AMP	ds751_1	250	16.6	20190715	A11-D11	1
814	4230232	81400	P1	1	CN-AMP	ds751_1	250	16.6	20190715	A11-D11	1
815	4967918	81500	P1	1	CN-AMP	ds751_1	250	16.6	20190715	A11-D11	1
816	5219270	81600	P1	1	CN-AMP	ds751_1	250	16.6	20190715	A11-D11	1
817	6042135	81700	P1	1	CN-AMP	ds751_1	250	16.6	20190715	A11-D11	1
818	4823526	81800	P1	1	CN-AMP	ds751_1	250	16.6	20190715	A11-D11	1
819	5484174	81900	P1	1	CN-AMP	ds751_1	250	16.6	20190715	A11-D11	1
820	5162831	82000	P1	1	CN-AMP	ds751_1	250	16.6	20190715	A11-D11	1
821	3527911	82100	P1	1	CN-AMP	ds751_1	250	16.6	20190715	A11-D11	1
822	5010871	82200	P1	1	CN-AMP	ds751_1	250	16.6	20190715	A11-D11	1
823	4852645	82300	P1	1	CN-AMP	ds751_1	250	16.6	20190715	A11-D11	1
824	4611784	82400	P1	1	CN-AMP	ds751_1	250	16.6	20190715	A11-D11	1
825	4534852	82500	P1	1	CN-AMP	ds751_1	250	16.6	20190715	A11-D11	1
826	5035488	82600	P1	1	CN-AMP	ds751_1	250	16.6	20190715	A11-D11	1
827	4628219	82700	P1	1	CN-AMP	ds751_1	250	16.6	20190715	A11-D11	1
828	5709914	82800	P1	1	CN-AMP	ds751_1	250	16.6	20190715	A11-D11	1
829	4473594	82900	P1	1	CN-AMP	ds751_1	250	16.6	20190715	A11-D11	1
830	4645008	83000	P1	1	CN-AMP	ds751_1	250	16.6	20190715	A11-D11	1
831	4982830	83100	P1	1	CN-AMP	ds751_1	250	16.6	20190715	A11-D11	1
832	6735293	83200	P1	1	CN-AMP	ds751_1	250	16.6	20190715	A11-D11	1
833	5078472	83300	P1	1	CN-AMP	ds751_1	250	16.6	20190715	A11-D11	1
834	4917520	83400	P1	1	CN-AMP	ds751_1	250	16.6	20190715	A11-D11	1
835	4589944	83500	P1	1	CN-AMP	ds751_1	250	16.6	20190715	A11-D11	1
836	4093794	83600	P1	1	CN-AMP	ds751_1	250	16.6	20190715	A11-D11	1
837	5018896	83700	P1	1	CN-AMP	ds751_1	250	16.6	20190715	A11-D11	1
838	3936161	83800	P1	1	CN-AMP	ds751_1	250	16.6	20190715	A11-D11	1
839	4863267	83900	P1	1	CN-AMP	ds751_1	250	16.6	20190715	A11-D11	1
840	4617289	84000	P1	1	CN-AMP	ds751_1	250	16.6	20190715	A11-D11	1
841	6051608	84100	P1	1	CN-AMP	ds751_1	250	16.6	20190715	A11-D11	1
842	4375518	84200	P1	1	CN-AMP	ds751_1	250	16.6	20190715	A11-D11	1
843	5476315	84300	P1	1	CN-AMP	ds751_1	250	16.6	20190715	A11-D11	1
844	4217454	84400	P1	1	CN-AMP	ds751_1	250	16.6	20190715	A11-D11	1
845	4982165	84500	P1	1	CN-AMP	ds751_1	250	16.6	20190715	A11-D11	1
846	4058382	84600	P1	1	CN-AMP	ds751_1	250	16.6	20190715	A11-D11	1
847	3893931	84700	P1	1	CN-AMP	ds751_1	250	16.6	20190715	A11-D11	1
848	4661342	84800	P1	1	CN-AMP	ds751_1	250	16.6	20190715	A11-D11	1
849	3733343	84900	P1	1	CN-AMP	ds751_1	250	16.6	20190715	A11-D11	1
850	3907981	85000	P1	1	CN-AMP	ds751_1	250	16.6	20190715	A11-D11	1
851	3997371	85100	P1	1	CN-AMP	ds751_1	250	16.6	20190715	A11-D11	1
852	4257398	85200	P1	1	CN-AMP	ds751_1	250	16.6	20190715	A11-D11	1
853	4092062	85300	P1	1	CN-AMP	ds751_1	250	16.6	20190715	A11-D11	1
854	4950193	85400	P1	1	CN-AMP	ds751_1	250	16.6	20190715	A11-D11	1
855	5212589	85500	P1	1	CN-AMP	ds751_1	250	16.6	20190715	A11-D11	1
856	2994390	85600	P1	1	CN-AMP	ds751_1	250	16.6	20190715	A11-D11	1
857	3511611	85700	P1	1	CN-AMP	ds751_1	250	16.6	20190715	A11-D11	1
858	4716343	85800	P1	1	CN-AMP	ds751_1	250	16.6	20190715	A11-D11	1
859	4378404	85900	P1	1	CN-AMP	ds751_1	250	16.6	20190715	A11-D11	1
860	3180112	86000	P1	1	CN-AMP	ds751_1	250	16.6	20190715	A11-D11	1
861	4991215	86100	P1	1	CN-AMP	ds751_1	250	16.6	20190715	A11-D11	1
862	4134870	86200	P1	1	CN-AMP	ds751_1	250	16.6	20190715	A11-D11	1
863	2932440	86300	P1	1	CN-AMP	ds751_1	250	16.6	20190715	A11-D11	1
864	3885938	86400	P1	1	CN-AMP	ds751_1	250	16.6	20190715	A11-D11	1
865	3717454	86500	P1	1	CN-AMP	ds751_1	250	16.6	20190715	A11-D11	1
866	4154380	86600	P1	1	CN-AMP	ds751_1	250	16.6	20190715	A11-D11	1
867	2945928	86700	P1	1	CN-AMP	ds751_1	250	16.6	20190715	A11-D11	1
868	3643602	86800	P1	1	CN-AMP	ds751_1	250	16.6	20190715	A11-D11	1
869	2953264	86900	P1	1	CN-AMP	ds751_1	250	16.6	20190715	A11-D11	1
870	4782627	87000	P1	1	CN-AMP	ds751_1	250	16.6	20190715	A11-D11	1
871	4874860	87100	P1	1	CN-AMP	ds751_1	250	16.6	20190715	A11-D11	1
872	3485936	87200	P1	1	CN-AMP	ds751_1	250	16.6	20190715	A11-D11	1
873	3664205	87300	P1	1	CN-AMP	ds751_1	250	16.6	20190715	A11-D11	1
874	3756217	87400	P1	1	CN-AMP	ds751_1	250	16.6	20190715	A11-D11	1
875	3847799	87500	P1	1	CN-AMP	ds751_1	250	16.6	20190715	A11-D11	1
876	3151600	87600	P1	1	CN-AMP	ds751_1	250	16.6	20190715	A11-D11	1
877	4206888	87700	P1	1	CN-AMP	ds751_1	250	16.6	20190715	A11-D11	1
878	3597767	87800	P1	1	CN-AMP	ds751_1	250	16.6	20190715	A11-D11	1
879	3953148	87900	P1	1	CN-AMP	ds751_1	250	16.6	20190715	A11-D11	1
880	2550514	88000	P1	1	CN-AMP	ds751_1	250	16.6	20190715	A11-D11	1
881	3522090	88100	P1	1	CN-AMP	ds751_1	250	16.6	20190715	A11-D11	1
882	2909157	88200	P1	1	CN-AMP	ds751_1	250	16.6	20190715	A11-D11	1
883	3530063	88300	P1	1	CN-AMP	ds751_1	250	16.6	20190715	A11-D11	1
884	3445841	88400	P1	1	CN-AMP	ds751_1	250	16.6	20190715	A11-D11	1
885	3537792	88500	P1	1	CN-AMP	ds751_1	250	16.6	20190715	A11-D11	1
886	3807605	88600	P1	1	CN-AMP	ds751_1	250	16.6	20190715	A11-D11	1
887	4432414	88700	P1	1	CN-AMP	ds751_1	250	16.6	20190715	A11-D11	1
888	3283873	88800	P1	1	CN-AMP	ds751_1	250	16.6	20190715	A11-D11	1
889	3642597	88900	P1	1	CN-AMP	ds751_1	250	16.6	20190715	A11-D11	1
890	3201913	89000	P1	1	CN-AMP	ds751_1	250	16.6	20190715	A11-D11	1
891	3027616	89100	P1	1	CN-AMP	ds751_1	250	16.6	20190715	A11-D11	1
892	4368329	89200	P1	1	CN-AMP	ds751_1	250	16.6	20190715	A11-D11	1
893	3748620	89300	P1	1	CN-AMP	ds751_1	250	16.6	20190715	A11-D11	1
894	3395445	89400	P1	1	CN-AMP	ds751_1	250	16.6	20190715	A11-D11	1
895	2772944	89500	P1	1	CN-AMP	ds751_1	250	16.6	20190715	A11-D11	1
896	1880638	89600	P1	1	CN-AMP	ds751_1	250	16.6	20190715	A11-D11	1
897	3137762	89700	P1	1	CN-AMP	ds751_1	250	16.6	20190715	A11-D11	1
898	2782038	89800	P1	1	CN-AMP	ds751_1	250	16.6	20190715	A11-D11	1
899	1796993	89900	P1	1	CN-AMP	ds751_1	250	16.6	20190715	A11-D11	1
900	2968215	90000	P1	1	CN-AMP	ds751_1	250	16.6	20190715	A11-D11	1
901	2431272	90100	P1	1	CN-AMP	ds751_1	250	16.6	20190715	A11-D11	1
902	3155615	90200	P1	1	CN-AMP	ds751_1	250	16.6	20190715	A11-D11	1
903	3068719	90300	P1	1	CN-AMP	ds751_1	250	16.6	20190715	A11-D11	1
904	3162024	90400	P1	1	CN-AMP	ds751_1	250	16.6	20190715	A11-D11	1
905	2261048	90500	P1	1	CN-AMP	ds751_1	250	16.6	20190715	A11-D11	1
906	2897730	90600	P1	1	CN-AMP	ds751_1	250	16.6	20190715	A11-D11	1
907	3263475	90700	P1	1	CN-AMP	ds751_1	250	16.6	20190715	A11-D11	1
908	2813313	90800	P1	1	CN-AMP	ds751_1	250	16.6	20190715	A11-D11	1
909	2180409	90900	P1	1	CN-AMP	ds751_1	250	16.6	20190715	A11-D11	1
910	2637538	91000	P1	1	CN-AMP	ds751_1	250	16.6	20190715	A11-D11	1
911	2094066	91100	P1	1	CN-AMP	ds751_1	250	16.6	20190715	A11-D11	1
912	2187742	91200	P1	1	CN-AMP	ds751_1	250	16.6	20190715	A11-D11	1
913	3011219	91300	P1	1	CN-AMP	ds751_1	250	16.6	20190715	A11-D11	1
914	4019360	91400	P1	1	CN-AMP	ds751_1	250	16.6	20190715	A11-D11	1
915	2011915	91500	P1	1	CN-AMP	ds751_1	250	16.6	20190715	A11-D11	1
916	2380549	91600	P1	1	CN-AMP	ds751_1	250	16.6	20190715	A11-D11	1
917	2749711	91700	P1	1	CN-AMP	ds751_1	250	16.6	20190715	A11-D11	1
918	2569118	91800	P1	1	CN-AMP	ds751_1	250	16.6	20190715	A11-D11	1
919	1836879	91900	P1	1	CN-AMP	ds751_1	250	16.6	20190715	A11-D11	1
920	2850557	92000	P1	1	CN-AMP	ds751_1	250	16.6	20190715	A11-D11	1
921	3221770	92100	P1	1	CN-AMP	ds751_1	250	16.6	20190715	A11-D11	1
922	3225316	92200	P1	1	CN-AMP	ds751_1	250	16.6	20190715	A11-D11	1
923	1845084	92300	P1	1	CN-AMP	ds751_1	250	16.6	20190715	A11-D11	1
924	2401059	92400	P1	1	CN-AMP	ds751_1	250	16.6	20190715	A11-D11	1
925	2588602	92500	P1	1	CN-AMP	ds751_1	250	16.6	20190715	A11-D11	1
926	2683997	92600	P1	1	CN-AMP	ds751_1	250	16.6	20190715	A11-D11	1
927	2501682	92700	P1	1	CN-AMP	ds751_1	250	16.6	20190715	A11-D11	1
928	2225908	92800	P1	1	CN-AMP	ds751_1	250	16.6	20190715	A11-D11	1
929	2506958	92900	P1	1	CN-AMP	ds751_1	250	16.6	20190715	A11-D11	1
930	2323589	93000	P1	1	CN-AMP	ds751_1	250	16.6	20190715	A11-D11	1
931	2233154	93100	P1	1	CN-AMP	ds751_1	250	16.6	20190715	A11-D11	1
932	2235404	93200	P1	1	CN-AMP	ds751_1	250	16.6	20190715	A11-D11	1
933	2517954	93300	P1	1	CN-AMP	ds751_1	250	16.6	20190715	A11-D11	1
934	1866980	93400	P1	1	CN-AMP	ds751_1	250	16.6	20190715	A11-D11	1
935	2523109	93500	P1	1	CN-AMP	ds751_1	250	16.6	20190715	A11-D11	1
936	2432263	93600	P1	1	CN-AMP	ds751_1	250	16.6	20190715	A11-D11	1
937	2809675	93700	P1	1	CN-AMP	ds751_1	250	16.6	20190715	A11-D11	1
938	1031214	93800	P1	1	CN-AMP	ds751_1	250	16.6	20190715	A11-D11	1
939	3190820	93900	P1	1	CN-AMP	ds751_1	250	16.6	20190715	A11-D11	1
940	1784898	94000	P1	1	CN-AMP	ds751_1	250	16.6	20190715	A11-D11	1
941	2445178	94100	P1	1	CN-AMP	ds751_1	250	16.6	20190715	A11-D11	1
942	1977155	94200	P1	1	CN-AMP	ds751_1	250	16.6	20190715	A11-D11	1
943	1601946	94300	P1	1	CN-AMP	ds751_1	250	16.6	20190715	A11-D11	1
944	2453073	94400	P1	1	CN-AMP	ds751_1	250	16.6	20190715	A11-D11	1
945	3022256	94500	P1	1	CN-AMP	ds751_1	250	16.6	20190715	A11-D11	1
946	1796460	94600	P1	1	CN-AMP	ds751_1	250	16.6	20190715	A11-D11	1
947	2460969	94700	P1	1	CN-AMP	ds751_1	250	16.6	20190715	A11-D11	1
948	2747418	94800	P1	1	CN-AMP	ds751_1	250	16.6	20190715	A11-D11	1
949	2465927	94900	P1	1	CN-AMP	ds751_1	250	16.6	20190715	A11-D11	1
950	2183821	95000	P1	1	CN-AMP	ds751_1	250	16.6	20190715	A11-D11	1
951	1901079	95100	P1	1	CN-AMP	ds751_1	250	16.6	20190715	A11-D11	1
952	1807739	95200	P1	1	CN-AMP	ds751_1	250	16.6	20190715	A11-D11	1
953	1333374	95300	P1	1	CN-AMP	ds751_1	250	16.6	20190715	A11-D11	1
954	1906946	95400	P1	1	CN-AMP	ds751_1	250	16.6	20190715	A11-D11	1
955	1813582	95500	P1	1	CN-AMP	ds751_1	250	16.6	20190715	A11-D11	1
956	1624268	95600	P1	1	CN-AMP	ds751_1	250	16.6	20190715	A11-D11	1
957	1817138	95700	P1	1	CN-AMP	ds751_1	250	16.6	20190715	A11-D11	1
958	2202277	95800	P1	1	CN-AMP	ds751_1	250	16.6	20190715	A11-D11	1
959	1917126	95900	P1	1	CN-AMP	ds751_1	250	16.6	20190715	A11-D11	1
960	1343237	96000	P1	1	CN-AMP	ds751_1	250	16.6	20190715	A11-D11	1
961	1824939	96100	P1	1	CN-AMP	ds751_1	250	16.6	20190715	A11-D11	1
962	1826800	96200	P1	1	CN-AMP	ds751_1	250	16.6	20190715	A11-D11	1
963	1443748	96300	P1	1	CN-AMP	ds751_1	250	16.6	20190715	A11-D11	1
964	2408680	96400	P1	1	CN-AMP	ds751_1	250	16.6	20190715	A11-D11	1
965	2025384	96500	P1	1	CN-AMP	ds751_1	250	16.6	20190715	A11-D11	1
966	1544792	96600	P1	1	CN-AMP	ds751_1	250	16.6	20190715	A11-D11	1
967	1449944	96700	P1	1	CN-AMP	ds751_1	250	16.6	20190715	A11-D11	1
968	2128298	96800	P1	1	CN-AMP	ds751_1	250	16.6	20190715	A11-D11	1
969	1549674	96900	P1	1	CN-AMP	ds751_1	250	16.6	20190715	A11-D11	1
970	1648203	97000	P1	1	CN-AMP	ds751_1	250	16.6	20190715	A11-D11	1
971	2232226	97100	P1	1	CN-AMP	ds751_1	250	16.6	20190715	A11-D11	1
972	1165618	97200	P1	1	CN-AMP	ds751_1	250	16.6	20190715	A11-D11	1
973	2723018	97300	P1	1	CN-AMP	ds751_1	250	16.6	20190715	A11-D11	1
974	1947118	97400	P1	1	CN-AMP	ds751_1	250	16.6	20190715	A11-D11	1
975	1461863	97500	P1	1	CN-AMP	ds751_1	250	16.6	20190715	A11-D11	1
976	2048560	97600	P1	1	CN-AMP	ds751_1	250	16.6	20190715	A11-D11	1
977	2050760	97700	P1	1	CN-AMP	ds751_1	250	16.6	20190715	A11-D11	1
978	2052745	97800	P1	1	CN-AMP	ds751_1	250	16.6	20190715	A11-D11	1
979	1369929	97900	P1	1	CN-AMP	ds751_1	250	16.6	20190715	A11-D11	1
980	1273256	98000	P1	1	CN-AMP	ds751_1	250	16.6	20190715	A11-D11	1
981	2059035	98100	P1	1	CN-AMP	ds751_1	250	16.6	20190715	A11-D11	1
982	1177709	98200	P1	1	CN-AMP	ds751_1	250	16.6	20190715	A11-D11	1
983	1866777	98300	P1	1	CN-AMP	ds751_1	250	16.6	20190715	A11-D11	1
984	688526	98400	P1	1	CN-AMP	ds751_1	250	16.6	20190715	A11-D11	1
985	2067516	98500	P1	1	CN-AMP	ds751_1	250	16.6	20190715	A11-D11	1
986	2266582	98600	P1	1	CN-AMP	ds751_1	250	16.6	20190715	A11-D11	1
987	2268834	98700	P1	1	CN-AMP	ds751_1	250	16.6	20190715	A11-D11	1
988	1283754	98800	P1	1	CN-AMP	ds751_1	250	16.6	20190715	A11-D11	1
989	1383863	98900	P1	1	CN-AMP	ds751_1	250	16.6	20190715	A11-D11	1
990	1781054	99000	P1	1	CN-AMP	ds751_1	250	16.6	20190715	A11-D11	1
991	1584870	99100	P1	1	CN-AMP	ds751_1	250	16.6	20190715	A11-D11	1
992	1685625	99200	P1	1	CN-AMP	ds751_1	250	16.6	20190715	A11-D11	1
993	1488747	99300	P1	1	CN-AMP	ds751_1	250	16.6	20190715	A11-D11	1
994	1589550	99400	P1	1	CN-AMP	ds751_1	250	16.6	20190715	A11-D11	1
995	994597	99500	P1	1	CN-AMP	ds751_1	250	16.6	20190715	A11-D11	1
996	1194713	99600	P1	1	CN-AMP	ds751_1	250	16.6	20190715	A11-D11	1
997	1992920	99700	P1	1	CN-AMP	ds751_1	250	16.6	20190715	A11-D11	1
998	1396617	99800	P1	1	CN-AMP	ds751_1	250	16.6	20190715	A11-D11	1
999	1897006	99900	P1	1	CN-AMP	ds751_1	250	16.6	20190715	A11-D11	1
1000	999565	100000	P1	1	CN-AMP	ds751_1	250	16.6	20190715	A11-D11	1
1001	1700728	100100	P1	1	CN-AMP	ds751_1	250	16.6	20190715	A11-D11	1
1002	1101614	100200	P1	1	CN-AMP	ds751_1	250	16.6	20190715	A11-D11	1
1003	1202979	100300	P1	1	CN-AMP	ds751_1	250	16.6	20190715	A11-D11	1
1004	802834	100400	P1	1	CN-AMP	ds751_1	250	16.6	20190715	A11-D11	1
1005	1205443	100500	P1	1	CN-AMP	ds751_1	250	16.6	20190715	A11-D11	1
1006	1307153	100600	P1	1	CN-AMP	ds751_1	250	16.6	20190715	A11-D11	1
1007	1107186	100700	P1	1	CN-AMP	ds751_1	250	16.6	20190715	A11-D11	1
1008	1309791	100800	P1	1	CN-AMP	ds751_1	250	16.6	20190715	A11-D11	1
1009	1714629	100900	P1	1	CN-AMP	ds751_1	250	16.6	20190715	A11-D11	1
1010	2018831	101000	P1	1	CN-AMP	ds751_1	250	16.6	20190715	A11-D11	1
1011	1515639	101100	P1	1	CN-AMP	ds751_1	250	16.6	20190715	A11-D11	1
1012	1517286	101200	P1	1	CN-AMP	ds751_1	250	16.6	20190715	A11-D11	1
1013	1012455	101300	P1	1	CN-AMP	ds751_1	250	16.6	20190715	A11-D11	1
1014	506771	101400	P1	1	CN-AMP	ds751_1	250	16.6	20190715	A11-D11	1
1015	1217231	101500	P1	1	CN-AMP	ds751_1	250	16.6	20190715	A11-D11	1
1016	913865	101600	P1	1	CN-AMP	ds751_1	250	16.6	20190715	A11-D11	1
1017	1016575	101700	P1	1	CN-AMP	ds751_1	250	16.6	20190715	A11-D11	1
1018	1119021	101800	P1	1	CN-AMP	ds751_1	250	16.6	20190715	A11-D11	1
1019	916579	101900	P1	1	CN-AMP	ds751_1	250	16.6	20190715	A11-D11	1
1020	917418	102000	P1	1	CN-AMP	ds751_1	250	16.6	20190715	A11-D11	1
1021	1122355	102100	P1	1	CN-AMP	ds751_1	250	16.6	20190715	A11-D11	1
1022	1021606	102200	P1	1	CN-AMP	ds751_1	250	16.6	20190715	A11-D11	1
1023	1227107	102300	P1	1	CN-AMP	ds751_1	250	16.6	20190715	A11-D11	1
1024	1740041	102400	P1	1	CN-AMP	ds751_1	250	16.6	20190715	A11-D11	1
1025	1126997	102500	P1	1	CN-AMP	ds751_1	250	16.6	20190715	A11-D11	1
1026	820365	102600	P1	1	CN-AMP	ds751_1	250	16.6	20190715	A11-D11	1
1027	1231921	102700	P1	1	CN-AMP	ds751_1	250	16.6	20190715	A11-D11	1
1028	1027519	102800	P1	1	CN-AMP	ds751_1	250	16.6	20190715	A11-D11	1
1029	1131348	102900	P1	1	CN-AMP	ds751_1	250	16.6	20190715	A11-D11	1
1030	926511	103000	P1	1	CN-AMP	ds751_1	250	16.6	20190715	A11-D11	1
1031	1030485	103100	P1	1	CN-AMP	ds751_1	250	16.6	20190715	A11-D11	1
1032	2269309	103200	P1	1	CN-AMP	ds751_1	250	16.6	20190715	A11-D11	1
1033	722752	103300	P1	1	CN-AMP	ds751_1	250	16.6	20190715	A11-D11	1
1034	1136959	103400	P1	1	CN-AMP	ds751_1	250	16.6	20190715	A11-D11	1
1035	1448291	103500	P1	1	CN-AMP	ds751_1	250	16.6	20190715	A11-D11	1
1036	621304	103600	P1	1	CN-AMP	ds751_1	250	16.6	20190715	A11-D11	1
1037	1036373	103700	P1	1	CN-AMP	ds751_1	250	16.6	20190715	A11-D11	1
1038	933774	103800	P1	1	CN-AMP	ds751_1	250	16.6	20190715	A11-D11	1
1039	1349932	103900	P1	1	CN-AMP	ds751_1	250	16.6	20190715	A11-D11	1
1040	1767005	104000	P1	1	CN-AMP	ds751_1	250	16.6	20190715	A11-D11	1
1041	1144567	104100	P1	1	CN-AMP	ds751_1	250	16.6	20190715	A11-D11	1
1042	1145727	104200	P1	1	CN-AMP	ds751_1	250	16.6	20190715	A11-D11	1
1043	1042430	104300	P1	1	CN-AMP	ds751_1	250	16.6	20190715	A11-D11	1
1044	730354	104400	P1	1	CN-AMP	ds751_1	250	16.6	20190715	A11-D11	1
1045	417935	104500	P1	1	CN-AMP	ds751_1	250	16.6	20190715	A11-D11	1
1046	732038	104600	P1	1	CN-AMP	ds751_1	250	16.6	20190715	A11-D11	1
1047	732572	104700	P1	1	CN-AMP	ds751_1	250	16.6	20190715	A11-D11	1
1048	1256942	104800	P1	1	CN-AMP	ds751_1	250	16.6	20190715	A11-D11	1
1049	1048638	104900	P1	1	CN-AMP	ds751_1	250	16.6	20190715	A11-D11	1
1050	419855	105000	P1	1	CN-AMP	ds751_1	250	16.6	20190715	A11-D11	1
1051	630161	105100	P1	1	CN-AMP	ds751_1	250	16.6	20190715	A11-D11	1
1052	525699	105200	P1	1	CN-AMP	ds751_1	250	16.6	20190715	A11-D11	1
1053	526390	105300	P1	1	CN-AMP	ds751_1	250	16.6	20190715	A11-D11	1
1054	737407	105400	P1	1	CN-AMP	ds751_1	250	16.6	20190715	A11-D11	1
1055	527294	105500	P1	1	CN-AMP	ds751_1	250	16.6	20190715	A11-D11	1
1056	633282	105600	P1	1	CN-AMP	ds751_1	250	16.6	20190715	A11-D11	1
1057	633875	105700	P1	1	CN-AMP	ds751_1	250	16.6	20190715	A11-D11	1
1058	846076	105800	P1	1	CN-AMP	ds751_1	250	16.6	20190715	A11-D11	1
1059	634937	105900	P1	1	CN-AMP	ds751_1	250	16.6	20190715	A11-D11	1
1060	1377222	106000	P1	1	CN-AMP	ds751_1	250	16.6	20190715	A11-D11	1
1061	1060357	106100	P1	1	CN-AMP	ds751_1	250	16.6	20190715	A11-D11	1
1062	424575	106200	P1	1	CN-AMP	ds751_1	250	16.6	20190715	A11-D11	1
1063	956148	106300	P1	1	CN-AMP	ds751_1	250	16.6	20190715	A11-D11	1
1064	850826	106400	P1	1	CN-AMP	ds751_1	250	16.6	20190715	A11-D11	1
1065	1064439	106500	P1	1	CN-AMP	ds751_1	250	16.6	20190715	A11-D11	1
1066	745926	106600	P1	1	CN-AMP	ds751_1	250	16.6	20190715	A11-D11	1
1067	426706	106700	P1	1	CN-AMP	ds751_1	250	16.6	20190715	A11-D11	1
1068	747222	106800	P1	1	CN-AMP	ds751_1	250	16.6	20190715	A11-D11	1
1069	1068421	106900	P1	1	CN-AMP	ds751_1	250	16.6	20190715	A11-D11	1
1070	641812	107000	P1	1	CN-AMP	ds751_1	250	16.6	20190715	A11-D11	1
1071	428178	107100	P1	1	CN-AMP	ds751_1	250	16.6	20190715	A11-D11	1
1072	857132	107200	P1	1	CN-AMP	ds751_1	250	16.6	20190715	A11-D11	1
1073	858001	107300	P1	1	CN-AMP	ds751_1	250	16.6	20190715	A11-D11	1
1074	1073543	107400	P1	1	CN-AMP	ds751_1	250	16.6	20190715	A11-D11	1
1075	859528	107500	P1	1	CN-AMP	ds751_1	250	16.6	20190715	A11-D11	1
1076	967877	107600	P1	1	CN-AMP	ds751_1	250	16.6	20190715	A11-D11	1
1077	645839	107700	P1	1	CN-AMP	ds751_1	250	16.6	20190715	A11-D11	1
1078	538848	107800	P1	1	CN-AMP	ds751_1	250	16.6	20190715	A11-D11	1
1079	323500	107900	P1	1	CN-AMP	ds751_1	250	16.6	20190715	A11-D11	1
1080	215913	108000	P1	1	CN-AMP	ds751_1	250	16.6	20190715	A11-D11	1
1081	1080361	108100	P1	1	CN-AMP	ds751_1	250	16.6	20190715	A11-D11	1
1082	540728	108200	P1	1	CN-AMP	ds751_1	250	16.6	20190715	A11-D11	1
1083	324757	108300	P1	1	CN-AMP	ds751_1	250	16.6	20190715	A11-D11	1
1084	866892	108400	P1	1	CN-AMP	ds751_1	250	16.6	20190715	A11-D11	1
1085	867668	108500	P1	1	CN-AMP	ds751_1	250	16.6	20190715	A11-D11	1
1086	759877	108600	P1	1	CN-AMP	ds751_1	250	16.6	20190715	A11-D11	1
1087	977985	108700	P1	1	CN-AMP	ds751_1	250	16.6	20190715	A11-D11	1
1088	434980	108800	P1	1	CN-AMP	ds751_1	250	16.6	20190715	A11-D11	1
1089	1088534	108900	P1	1	CN-AMP	ds751_1	250	16.6	20190715	A11-D11	1
1090	762763	109000	P1	1	CN-AMP	ds751_1	250	16.6	20190715	A11-D11	1
1091	872510	109100	P1	1	CN-AMP	ds751_1	250	16.6	20190715	A11-D11	1
1092	1636884	109200	P1	1	CN-AMP	ds751_1	250	16.6	20190715	A11-D11	1
1093	436998	109300	P1	1	CN-AMP	ds751_1	250	16.6	20190715	A11-D11	1
1094	656112	109400	P1	1	CN-AMP	ds751_1	250	16.6	20190715	A11-D11	1
1095	437803	109500	P1	1	CN-AMP	ds751_1	250	16.6	20190715	A11-D11	1
1096	109549	109600	P1	1	CN-AMP	ds751_1	250	16.6	20190715	A11-D11	1
1097	219346	109700	P1	1	CN-AMP	ds751_1	250	16.6	20190715	A11-D11	1
1098	439046	109800	P1	1	CN-AMP	ds751_1	250	16.6	20190715	A11-D11	1
1099	659109	109900	P1	1	CN-AMP	ds751_1	250	16.6	20190715	A11-D11	1
1100	769754	110000	P1	1	CN-AMP	ds751_1	250	16.6	20190715	A11-D11	1
1101	880330	110100	P1	1	CN-AMP	ds751_1	250	16.6	20190715	A11-D11	1
1102	550761	110200	P1	1	CN-AMP	ds751_1	250	16.6	20190715	A11-D11	1
1103	440956	110300	P1	1	CN-AMP	ds751_1	250	16.6	20190715	A11-D11	1
1104	220754	110400	P1	1	CN-AMP	ds751_1	250	16.6	20190715	A11-D11	1
1105	662737	110500	P1	1	CN-AMP	ds751_1	250	16.6	20190715	A11-D11	1
1106	331648	110600	P1	1	CN-AMP	ds751_1	250	16.6	20190715	A11-D11	1
1107	442568	110700	P1	1	CN-AMP	ds751_1	250	16.6	20190715	A11-D11	1
1108	1107396	110800	P1	1	CN-AMP	ds751_1	250	16.6	20190715	A11-D11	1
1109	332537	110900	P1	1	CN-AMP	ds751_1	250	16.6	20190715	A11-D11	1
1110	665677	111000	P1	1	CN-AMP	ds751_1	250	16.6	20190715	A11-D11	1
1111	333160	111100	P1	1	CN-AMP	ds751_1	250	16.6	20190715	A11-D11	1
1112	555762	111200	P1	1	CN-AMP	ds751_1	250	16.6	20190715	A11-D11	1
1113	444901	111300	P1	1	CN-AMP	ds751_1	250	16.6	20190715	A11-D11	1
1114	222674	111400	P1	1	CN-AMP	ds751_1	250	16.6	20190715	A11-D11	1
1115	557323	111500	P1	1	CN-AMP	ds751_1	250	16.6	20190715	A11-D11	1
1116	557858	111600	P1	1	CN-AMP	ds751_1	250	16.6	20190715	A11-D11	1
1117	446628	111700	P1	1	CN-AMP	ds751_1	250	16.6	20190715	A11-D11	1
1118	223481	111800	P1	1	CN-AMP	ds751_1	250	16.6	20190715	A11-D11	1
1119	559279	111900	P1	1	CN-AMP	ds751_1	250	16.6	20190715	A11-D11	1
1120	335821	112000	P1	1	CN-AMP	ds751_1	250	16.6	20190715	A11-D11	1
1121	336128	112100	P1	1	CN-AMP	ds751_1	250	16.6	20190715	A11-D11	1
1122	560783	112200	P1	1	CN-AMP	ds751_1	250	16.6	20190715	A11-D11	1
1123	673614	112300	P1	1	CN-AMP	ds751_1	250	16.6	20190715	A11-D11	1
1124	898805	112400	P1	1	CN-AMP	ds751_1	250	16.6	20190715	A11-D11	1
1125	449754	112500	P1	1	CN-AMP	ds751_1	250	16.6	20190715	A11-D11	1
1126	675272	112600	P1	1	CN-AMP	ds751_1	250	16.6	20190715	A11-D11	1
1127	337949	112700	P1	1	CN-AMP	ds751_1	250	16.6	20190715	A11-D11	1
1128	676472	112800	P1	1	CN-AMP	ds751_1	250	16.6	20190715	A11-D11	1
1129	0	112900	P1	1	CN-AMP	ds751_1	250	16.6	20190715	A11-D11	1
1130	564853	113000	P1	1	CN-AMP	ds751_1	250	16.6	20190715	A11-D11	1
1131	565158	113100	P1	1	CN-AMP	ds751_1	250	16.6	20190715	A11-D11	1
1132	113115	113200	P1	1	CN-AMP	ds751_1	250	16.6	20190715	A11-D11	1
1133	566206	113300	P1	1	CN-AMP	ds751_1	250	16.6	20190715	A11-D11	1
1134	340117	113400	P1	1	CN-AMP	ds751_1	250	16.6	20190715	A11-D11	1
1135	340305	113500	P1	1	CN-AMP	ds751_1	250	16.6	20190715	A11-D11	1
1136	454221	113600	P1	1	CN-AMP	ds751_1	250	16.6	20190715	A11-D11	1
1137	340979	113700	P1	1	CN-AMP	ds751_1	250	16.6	20190715	A11-D11	1
1138	341322	113800	P1	1	CN-AMP	ds751_1	250	16.6	20190715	A11-D11	1
1139	569244	113900	P1	1	CN-AMP	ds751_1	250	16.6	20190715	A11-D11	1
1140	113990	114000	P1	1	CN-AMP	ds751_1	250	16.6	20190715	A11-D11	1
1141	228118	114100	P1	1	CN-AMP	ds751_1	250	16.6	20190715	A11-D11	1
1142	456574	114200	P1	1	CN-AMP	ds751_1	250	16.6	20190715	A11-D11	1
1143	342682	114300	P1	1	CN-AMP	ds751_1	250	16.6	20190715	A11-D11	1
1144	343016	114400	P1	1	CN-AMP	ds751_1	250	16.6	20190715	A11-D11	1
1145	686633	114500	P1	1	CN-AMP	ds751_1	250	16.6	20190715	A11-D11	1
1146	687242	114600	P1	1	CN-AMP	ds751_1	250	16.6	20190715	A11-D11	1
1147	229255	114700	P1	1	CN-AMP	ds751_1	250	16.6	20190715	A11-D11	1
1148	229434	114800	P1	1	CN-AMP	ds751_1	250	16.6	20190715	A11-D11	1
1149	574333	114900	P1	1	CN-AMP	ds751_1	250	16.6	20190715	A11-D11	1
1150	229887	115000	P1	1	CN-AMP	ds751_1	250	16.6	20190715	A11-D11	1
1151	230133	115100	P1	1	CN-AMP	ds751_1	250	16.6	20190715	A11-D11	1
1152	115109	115200	P1	1	CN-AMP	ds751_1	250	16.6	20190715	A11-D11	1
1153	115265	115300	P1	1	CN-AMP	ds751_1	250	16.6	20190715	A11-D11	1
1154	346034	115400	P1	1	CN-AMP	ds751_1	250	16.6	20190715	A11-D11	1
1155	346239	115500	P1	1	CN-AMP	ds751_1	250	16.6	20190715	A11-D11	1
1156	462229	115600	P1	1	CN-AMP	ds751_1	250	16.6	20190715	A11-D11	1
1157	462646	115700	P1	1	CN-AMP	ds751_1	250	16.6	20190715	A11-D11	1
1158	231408	115800	P1	1	CN-AMP	ds751_1	250	16.6	20190715	A11-D11	1
1159	231636	115900	P1	1	CN-AMP	ds751_1	250	16.6	20190715	A11-D11	1
1160	115965	116000	P1	1	CN-AMP	ds751_1	250	16.6	20190715	A11-D11	1
1161	348153	116100	P1	1	CN-AMP	ds751_1	250	16.6	20190715	A11-D11	1
1162	813209	116200	P1	1	CN-AMP	ds751_1	250	16.6	20190715	A11-D11	1
1163	116253	116300	P1	1	CN-AMP	ds751_1	250	16.6	20190715	A11-D11	1
1164	348945	116400	P1	1	CN-AMP	ds751_1	250	16.6	20190715	A11-D11	1
1165	349277	116500	P1	1	CN-AMP	ds751_1	250	16.6	20190715	A11-D11	1
1166	699358	116600	P1	1	CN-AMP	ds751_1	250	16.6	20190715	A11-D11	1
1167	349884	116700	P1	1	CN-AMP	ds751_1	250	16.6	20190715	A11-D11	1
1168	0	116800	P1	1	CN-AMP	ds751_1	250	16.6	20190715	A11-D11	1
1169	350546	116900	P1	1	CN-AMP	ds751_1	250	16.6	20190715	A11-D11	1
1170	0	117000	P1	1	CN-AMP	ds751_1	250	16.6	20190715	A11-D11	1
1171	234145	117100	P1	1	CN-AMP	ds751_1	250	16.6	20190715	A11-D11	1
1172	351429	117200	P1	1	CN-AMP	ds751_1	250	16.6	20190715	A11-D11	1
1173	468951	117300	P1	1	CN-AMP	ds751_1	250	16.6	20190715	A11-D11	1
1174	117367	117400	P1	1	CN-AMP	ds751_1	250	16.6	20190715	A11-D11	1
1175	352291	117500	P1	1	CN-AMP	ds751_1	250	16.6	20190715	A11-D11	1
1176	470178	117600	P1	1	CN-AMP	ds751_1	250	16.6	20190715	A11-D11	1
1177	470545	117700	P1	1	CN-AMP	ds751_1	250	16.6	20190715	A11-D11	1
1178	588613	117800	P1	1	CN-AMP	ds751_1	250	16.6	20190715	A11-D11	1
1179	117802	117900	P1	1	CN-AMP	ds751_1	250	16.6	20190715	A11-D11	1
1180	235878	118000	P1	1	CN-AMP	ds751_1	250	16.6	20190715	A11-D11	1
1181	0	118100	P1	1	CN-AMP	ds751_1	250	16.6	20190715	A11-D11	1
1182	354503	118200	P1	1	CN-AMP	ds751_1	250	16.6	20190715	A11-D11	1
1183	472997	118300	P1	1	CN-AMP	ds751_1	250	16.6	20190715	A11-D11	1
1184	236700	118400	P1	1	CN-AMP	ds751_1	250	16.6	20190715	A11-D11	1
1185	355336	118500	P1	1	CN-AMP	ds751_1	250	16.6	20190715	A11-D11	1
1186	355661	118600	P1	1	CN-AMP	ds751_1	250	16.6	20190715	A11-D11	1
1187	118696	118700	P1	1	CN-AMP	ds751_1	250	16.6	20190715	A11-D11	1
1188	593779	118800	P1	1	CN-AMP	ds751_1	250	16.6	20190715	A11-D11	1
1189	356512	118900	P1	1	CN-AMP	ds751_1	250	16.6	20190715	A11-D11	1
1190	237909	119000	P1	1	CN-AMP	ds751_1	250	16.6	20190715	A11-D11	1
1191	238046	119100	P1	1	CN-AMP	ds751_1	250	16.6	20190715	A11-D11	1
1192	357482	119200	P1	1	CN-AMP	ds751_1	250	16.6	20190715	A11-D11	1
1193	119218	119300	P1	1	CN-AMP	ds751_1	250	16.6	20190715	A11-D11	1
1194	477347	119400	P1	1	CN-AMP	ds751_1	250	16.6	20190715	A11-D11	1
1195	597269	119500	P1	1	CN-AMP	ds751_1	250	16.6	20190715	A11-D11	1
1196	0	119600	P1	1	CN-AMP	ds751_1	250	16.6	20190715	A11-D11	1
1197	239319	119700	P1	1	CN-AMP	ds751_1	250	16.6	20190715	A11-D11	1
1198	239567	119800	P1	1	CN-AMP	ds751_1	250	16.6	20190715	A11-D11	1
1199	719146	119900	P1	1	CN-AMP	ds751_1	250	16.6	20190715	A11-D11	1
1200	119971	120000	P1	1	CN-AMP	ds751_1	250	16.6	20190715	A11-D11	1
1201	120027	120100	P1	1	CN-AMP	ds751_1	250	16.6	20190715	A11-D11	1
1202	240313	120200	P1	1	CN-AMP	ds751_1	250	16.6	20190715	A11-D11	1
1203	360801	120300	P1	1	CN-AMP	ds751_1	250	16.6	20190715	A11-D11	1
1204	481299	120400	P1	1	CN-AMP	ds751_1	250	16.6	20190715	A11-D11	1
1205	240896	120500	P1	1	CN-AMP	ds751_1	250	16.6	20190715	A11-D11	1
1206	120516	120600	P1	1	CN-AMP	ds751_1	250	16.6	20190715	A11-D11	1
1207	120675	120700	P1	1	CN-AMP	ds751_1	250	16.6	20190715	A11-D11	1
1208	120709	120800	P1	1	CN-AMP	ds751_1	250	16.6	20190715	A11-D11	1
1209	0	120900	P1	1	CN-AMP	ds751_1	250	16.6	20190715	A11-D11	1
1210	483732	121000	P1	1	CN-AMP	ds751_1	250	16.6	20190715	A11-D11	1
1211	242081	121100	P1	1	CN-AMP	ds751_1	250	16.6	20190715	A11-D11	1
1212	121161	121200	P1	1	CN-AMP	ds751_1	250	16.6	20190715	A11-D11	1
1213	242445	121300	P1	1	CN-AMP	ds751_1	250	16.6	20190715	A11-D11	1
1214	242724	121400	P1	1	CN-AMP	ds751_1	250	16.6	20190715	A11-D11	1
1215	485787	121500	P1	1	CN-AMP	ds751_1	250	16.6	20190715	A11-D11	1
1216	243124	121600	P1	1	CN-AMP	ds751_1	250	16.6	20190715	A11-D11	1
1217	364931	121700	P1	1	CN-AMP	ds751_1	250	16.6	20190715	A11-D11	1
1218	243541	121800	P1	1	CN-AMP	ds751_1	250	16.6	20190715	A11-D11	1
1219	121898	121900	P1	1	CN-AMP	ds751_1	250	16.6	20190715	A11-D11	1
1220	0	122000	P1	1	CN-AMP	ds751_1	250	16.6	20190715	A11-D11	1
1221	244090	122100	P1	1	CN-AMP	ds751_1	250	16.6	20190715	A11-D11	1
1222	244307	122200	P1	1	CN-AMP	ds751_1	250	16.6	20190715	A11-D11	1
1223	122214	122300	P1	1	CN-AMP	ds751_1	250	16.6	20190715	A11-D11	1
1224	122303	122400	P1	1	CN-AMP	ds751_1	250	16.6	20190715	A11-D11	1
1225	244845	122500	P1	1	CN-AMP	ds751_1	250	16.6	20190715	A11-D11	1
1226	245141	122600	P1	1	CN-AMP	ds751_1	250	16.6	20190715	A11-D11	1
1227	245268	122700	P1	1	CN-AMP	ds751_1	250	16.6	20190715	A11-D11	1
1228	0	122800	P1	1	CN-AMP	ds751_1	250	16.6	20190715	A11-D11	1
1229	368633	122900	P1	1	CN-AMP	ds751_1	250	16.6	20190715	A11-D11	1
1230	122997	123000	P1	1	CN-AMP	ds751_1	250	16.6	20190715	A11-D11	1
1231	369095	123100	P1	1	CN-AMP	ds751_1	250	16.6	20190715	A11-D11	1
1232	246314	123200	P1	1	CN-AMP	ds751_1	250	16.6	20190715	A11-D11	1
1233	246549	123300	P1	1	CN-AMP	ds751_1	250	16.6	20190715	A11-D11	1
1234	370019	123400	P1	1	CN-AMP	ds751_1	250	16.6	20190715	A11-D11	1
1235	0	123500	P1	1	CN-AMP	ds751_1	250	16.6	20190715	A11-D11	1
1236	123542	123600	P1	1	CN-AMP	ds751_1	250	16.6	20190715	A11-D11	1
1237	123623	123700	P1	1	CN-AMP	ds751_1	250	16.6	20190715	A11-D11	1
1238	495084	123800	P1	1	CN-AMP	ds751_1	250	16.6	20190715	A11-D11	1
1239	247698	123900	P1	1	CN-AMP	ds751_1	250	16.6	20190715	A11-D11	1
1240	123981	124000	P1	1	CN-AMP	ds751_1	250	16.6	20190715	A11-D11	1
1241	124033	124100	P1	1	CN-AMP	ds751_1	250	16.6	20190715	A11-D11	1
1242	248311	124200	P1	1	CN-AMP	ds751_1	250	16.6	20190715	A11-D11	1
1243	124289	124300	P1	1	CN-AMP	ds751_1	250	16.6	20190715	A11-D11	1
1244	497487	124400	P1	1	CN-AMP	ds751_1	250	16.6	20190715	A11-D11	1
1245	0	124500	P1	1	CN-AMP	ds751_1	250	16.6	20190715	A11-D11	1
1246	124551	124600	P1	1	CN-AMP	ds751_1	250	16.6	20190715	A11-D11	1
1247	498587	124700	P1	1	CN-AMP	ds751_1	250	16.6	20190715	A11-D11	1
1248	124739	124800	P1	1	CN-AMP	ds751_1	250	16.6	20190715	A11-D11	1
1249	249689	124900	P1	1	CN-AMP	ds751_1	250	16.6	20190715	A11-D11	1
1250	0	125000	P1	1	CN-AMP	ds751_1	250	16.6	20190715	A11-D11	1
1251	0	125100	P1	1	CN-AMP	ds751_1	250	16.6	20190715	A11-D11	1
1252	375406	125200	P1	1	CN-AMP	ds751_1	250	16.6	20190715	A11-D11	1
1253	250498	125300	P1	1	CN-AMP	ds751_1	250	16.6	20190715	A11-D11	1
1254	250692	125400	P1	1	CN-AMP	ds751_1	250	16.6	20190715	A11-D11	1
1255	250864	125500	P1	1	CN-AMP	ds751_1	250	16.6	20190715	A11-D11	1
1256	125598	125600	P1	1	CN-AMP	ds751_1	250	16.6	20190715	A11-D11	1
1257	251265	125700	P1	1	CN-AMP	ds751_1	250	16.6	20190715	A11-D11	1
1258	251456	125800	P1	1	CN-AMP	ds751_1	250	16.6	20190715	A11-D11	1
1259	125827	125900	P1	1	CN-AMP	ds751_1	250	16.6	20190715	A11-D11	1
1260	251917	126000	P1	1	CN-AMP	ds751_1	250	16.6	20190715	A11-D11	1
1261	0	126100	P1	1	CN-AMP	ds751_1	250	16.6	20190715	A11-D11	1
1262	378391	126200	P1	1	CN-AMP	ds751_1	250	16.6	20190715	A11-D11	1
1263	0	126300	P1	1	CN-AMP	ds751_1	250	16.6	20190715	A11-D11	1
1264	0	126400	P1	1	CN-AMP	ds751_1	250	16.6	20190715	A11-D11	1
1265	0	126500	P1	1	CN-AMP	ds751_1	250	16.6	20190715	A11-D11	1
1266	0	126600	P1	1	CN-AMP	ds751_1	250	16.6	20190715	A11-D11	1
1267	0	126700	P1	1	CN-AMP	ds751_1	250	16.6	20190715	A11-D11	1
1268	253450	126800	P1	1	CN-AMP	ds751_1	250	16.6	20190715	A11-D11	1
1269	253756	126900	P1	1	CN-AMP	ds751_1	250	16.6	20190715	A11-D11	1
1270	126969	127000	P1	1	CN-AMP	ds751_1	250	16.6	20190715	A11-D11	1
1271	127035	127100	P1	1	CN-AMP	ds751_1	250	16.6	20190715	A11-D11	1
1272	0	127200	P1	1	CN-AMP	ds751_1	250	16.6	20190715	A11-D11	1
1273	254538	127300	P1	1	CN-AMP	ds751_1	250	16.6	20190715	A11-D11	1
1274	127323	127400	P1	1	CN-AMP	ds751_1	250	16.6	20190715	A11-D11	1
1275	382316	127500	P1	1	CN-AMP	ds751_1	250	16.6	20190715	A11-D11	1
1276	0	127600	P1	1	CN-AMP	ds751_1	250	16.6	20190715	A11-D11	1
1277	0	127700	P1	1	CN-AMP	ds751_1	250	16.6	20190715	A11-D11	1
1278	255432	127800	P1	1	CN-AMP	ds751_1	250	16.6	20190715	A11-D11	1
1279	0	127900	P1	1	CN-AMP	ds751_1	250	16.6	20190715	A11-D11	1
1280	255913	128000	P1	1	CN-AMP	ds751_1	250	16.6	20190715	A11-D11	1
1281	0	128100	P1	1	CN-AMP	ds751_1	250	16.6	20190715	A11-D11	1
1282	128186	128200	P1	1	CN-AMP	ds751_1	250	16.6	20190715	A11-D11	1
1283	256520	128300	P1	1	CN-AMP	ds751_1	250	16.6	20190715	A11-D11	1
1284	256767	128400	P1	1	CN-AMP	ds751_1	250	16.6	20190715	A11-D11	1
1285	256844	128500	P1	1	CN-AMP	ds751_1	250	16.6	20190715	A11-D11	1
1286	128543	128600	P1	1	CN-AMP	ds751_1	250	16.6	20190715	A11-D11	1
1287	128643	128700	P1	1	CN-AMP	ds751_1	250	16.6	20190715	A11-D11	1
1288	257514	128800	P1	1	CN-AMP	ds751_1	250	16.6	20190715	A11-D11	1
1289	0	128900	P1	1	CN-AMP	ds751_1	250	16.6	20190715	A11-D11	1
1290	128979	129000	P1	1	CN-AMP	ds751_1	250	16.6	20190715	A11-D11	1
1291	0	129100	P1	1	CN-AMP	ds751_1	250	16.6	20190715	A11-D11	1
1292	129140	129200	P1	1	CN-AMP	ds751_1	250	16.6	20190715	A11-D11	1
1293	129228	129300	P1	1	CN-AMP	ds751_1	250	16.6	20190715	A11-D11	1
1294	0	129400	P1	1	CN-AMP	ds751_1	250	16.6	20190715	A11-D11	1
1295	0	129500	P1	1	CN-AMP	ds751_1	250	16.6	20190715	A11-D11	1
1296	129530	129600	P1	1	CN-AMP	ds751_1	250	16.6	20190715	A11-D11	1
1297	518662	129700	P1	1	CN-AMP	ds751_1	250	16.6	20190715	A11-D11	1
1298	0	129800	P1	1	CN-AMP	ds751_1	250	16.6	20190715	A11-D11	1
1299	0	129900	P1	1	CN-AMP	ds751_1	250	16.6	20190715	A11-D11	1
1300	0	130000	P1	1	CN-AMP	ds751_1	250	16.6	20190715	A11-D11	1
1301	130064	130100	P1	1	CN-AMP	ds751_1	250	16.6	20190715	A11-D11	1
1302	0	130200	P1	1	CN-AMP	ds751_1	250	16.6	20190715	A11-D11	1
1303	0	130300	P1	1	CN-AMP	ds751_1	250	16.6	20190715	A11-D11	1
1304	130358	130400	P1	1	CN-AMP	ds751_1	250	16.6	20190715	A11-D11	1
1305	130486	130500	P1	1	CN-AMP	ds751_1	250	16.6	20190715	A11-D11	1
1306	0	130600	P1	1	CN-AMP	ds751_1	250	16.6	20190715	A11-D11	1
1307	0	130700	P1	1	CN-AMP	ds751_1	250	16.6	20190715	A11-D11	1
1308	130735	130800	P1	1	CN-AMP	ds751_1	250	16.6	20190715	A11-D11	1
1309	0	130900	P1	1	CN-AMP	ds751_1	250	16.6	20190715	A11-D11	1
1310	130967	131000	P1	1	CN-AMP	ds751_1	250	16.6	20190715	A11-D11	1
1311	0	131100	P1	1	CN-AMP	ds751_1	250	16.6	20190715	A11-D11	1
1312	0	131200	P1	1	CN-AMP	ds751_1	250	16.6	20190715	A11-D11	1
1313	131273	131300	P1	1	CN-AMP	ds751_1	250	16.6	20190715	A11-D11	1
1314	0	131400	P1	1	CN-AMP	ds751_1	250	16.6	20190715	A11-D11	1
1315	131464	131500	P1	1	CN-AMP	ds751_1	250	16.6	20190715	A11-D11	1
1316	131584	131600	P1	1	CN-AMP	ds751_1	250	16.6	20190715	A11-D11	1
1317	394948	131700	P1	1	CN-AMP	ds751_1	250	16.6	20190715	A11-D11	1
1318	131720	131800	P1	1	CN-AMP	ds751_1	250	16.6	20190715	A11-D11	1
1319	0	131900	P1	1	CN-AMP	ds751_1	250	16.6	20190715	A11-D11	1
1320	263938	132000	P1	1	CN-AMP	ds751_1	250	16.6	20190715	A11-D11	1
1321	264065	132100	P1	1	CN-AMP	ds751_1	250	16.6	20190715	A11-D11	1
1322	132199	132200	P1	1	CN-AMP	ds751_1	250	16.6	20190715	A11-D11	1
1323	0	132300	P1	1	CN-AMP	ds751_1	250	16.6	20190715	A11-D11	1
1324	0	132400	P1	1	CN-AMP	ds751_1	250	16.6	20190715	A11-D11	1
1325	0	132500	P1	1	CN-AMP	ds751_1	250	16.6	20190715	A11-D11	1
1326	132576	132600	P1	1	CN-AMP	ds751_1	250	16.6	20190715	A11-D11	1
1327	132607	132700	P1	1	CN-AMP	ds751_1	250	16.6	20190715	A11-D11	1
1328	265505	132800	P1	1	CN-AMP	ds751_1	250	16.6	20190715	A11-D11	1
1329	132800	132900	P1	1	CN-AMP	ds751_1	250	16.6	20190715	A11-D11	1
1330	132994	133000	P1	1	CN-AMP	ds751_1	250	16.6	20190715	A11-D11	1
1331	0	133100	P1	1	CN-AMP	ds751_1	250	16.6	20190715	A11-D11	1
1332	266246	133200	P1	1	CN-AMP	ds751_1	250	16.6	20190715	A11-D11	1
1333	0	133300	P1	1	CN-AMP	ds751_1	250	16.6	20190715	A11-D11	1
1334	133315	133400	P1	1	CN-AMP	ds751_1	250	16.6	20190715	A11-D11	1
1335	133478	133500	P1	1	CN-AMP	ds751_1	250	16.6	20190715	A11-D11	1
1336	267106	133600	P1	1	CN-AMP	ds751_1	250	16.6	20190715	A11-D11	1
1337	0	133700	P1	1	CN-AMP	ds751_1	250	16.6	20190715	A11-D11	1
1338	133730	133800	P1	1	CN-AMP	ds751_1	250	16.6	20190715	A11-D11	1
1339	267674	133900	P1	1	CN-AMP	ds751_1	250	16.6	20190715	A11-D11	1
1340	0	134000	P1	1	CN-AMP	ds751_1	250	16.6	20190715	A11-D11	1
1341	0	134100	P1	1	CN-AMP	ds751_1	250	16.6	20190715	A11-D11	1
1342	0	134200	P1	1	CN-AMP	ds751_1	250	16.6	20190715	A11-D11	1
1343	0	134300	P1	1	CN-AMP	ds751_1	250	16.6	20190715	A11-D11	1
1344	134389	134400	P1	1	CN-AMP	ds751_1	250	16.6	20190715	A11-D11	1
1345	134459	134500	P1	1	CN-AMP	ds751_1	250	16.6	20190715	A11-D11	1
1346	0	134600	P1	1	CN-AMP	ds751_1	250	16.6	20190715	A11-D11	1
1347	0	134700	P1	1	CN-AMP	ds751_1	250	16.6	20190715	A11-D11	1
1348	134760	134800	P1	1	CN-AMP	ds751_1	250	16.6	20190715	A11-D11	1
1349	134885	134900	P1	1	CN-AMP	ds751_1	250	16.6	20190715	A11-D11	1
1350	0	135000	P1	1	CN-AMP	ds751_1	250	16.6	20190715	A11-D11	1
1351	270059	135100	P1	1	CN-AMP	ds751_1	250	16.6	20190715	A11-D11	1
1352	270214	135200	P1	1	CN-AMP	ds751_1	250	16.6	20190715	A11-D11	1
1353	0	135300	P1	1	CN-AMP	ds751_1	250	16.6	20190715	A11-D11	1
1354	0	135400	P1	1	CN-AMP	ds751_1	250	16.6	20190715	A11-D11	1
1355	270870	135500	P1	1	CN-AMP	ds751_1	250	16.6	20190715	A11-D11	1
1356	135555	135600	P1	1	CN-AMP	ds751_1	250	16.6	20190715	A11-D11	1
1357	135608	135700	P1	1	CN-AMP	ds751_1	250	16.6	20190715	A11-D11	1
1358	0	135800	P1	1	CN-AMP	ds751_1	250	16.6	20190715	A11-D11	1
1359	271720	135900	P1	1	CN-AMP	ds751_1	250	16.6	20190715	A11-D11	1
1360	135921	136000	P1	1	CN-AMP	ds751_1	250	16.6	20190715	A11-D11	1
1361	136010	136100	P1	1	CN-AMP	ds751_1	250	16.6	20190715	A11-D11	1
1362	136138	136200	P1	1	CN-AMP	ds751_1	250	16.6	20190715	A11-D11	1
1363	136236	136300	P1	1	CN-AMP	ds751_1	250	16.6	20190715	A11-D11	1
1364	136306	136400	P1	1	CN-AMP	ds751_1	250	16.6	20190715	A11-D11	1
1365	136495	136500	P1	1	CN-AMP	ds751_1	250	16.6	20190715	A11-D11	1
1366	0	136600	P1	1	CN-AMP	ds751_1	250	16.6	20190715	A11-D11	1
1367	0	136700	P1	1	CN-AMP	ds751_1	250	16.6	20190715	A11-D11	1
1368	0	136800	P1	1	CN-AMP	ds751_1	250	16.6	20190715	A11-D11	1
1369	0	136900	P1	1	CN-AMP	ds751_1	250	16.6	20190715	A11-D11	1
1370	136943	137000	P1	1	CN-AMP	ds751_1	250	16.6	20190715	A11-D11	1
1371	0	137100	P1	1	CN-AMP	ds751_1	250	16.6	20190715	A11-D11	1
1372	0	137200	P1	1	CN-AMP	ds751_1	250	16.6	20190715	A11-D11	1
1373	0	137300	P1	1	CN-AMP	ds751_1	250	16.6	20190715	A11-D11	1
1374	0	137400	P1	1	CN-AMP	ds751_1	250	16.6	20190715	A11-D11	1
1375	137406	137500	P1	1	CN-AMP	ds751_1	250	16.6	20190715	A11-D11	1
1376	412762	137600	P1	1	CN-AMP	ds751_1	250	16.6	20190715	A11-D11	1
1377	275318	137700	P1	1	CN-AMP	ds751_1	250	16.6	20190715	A11-D11	1
1378	0	137800	P1	1	CN-AMP	ds751_1	250	16.6	20190715	A11-D11	1
1379	137881	137900	P1	1	CN-AMP	ds751_1	250	16.6	20190715	A11-D11	1
1380	0	138000	P1	1	CN-AMP	ds751_1	250	16.6	20190715	A11-D11	1
1381	0	138100	P1	1	CN-AMP	ds751_1	250	16.6	20190715	A11-D11	1
1382	138116	138200	P1	1	CN-AMP	ds751_1	250	16.6	20190715	A11-D11	1
1383	0	138300	P1	1	CN-AMP	ds751_1	250	16.6	20190715	A11-D11	1
1384	138319	138400	P1	1	CN-AMP	ds751_1	250	16.6	20190715	A11-D11	1
1385	276835	138500	P1	1	CN-AMP	ds751_1	250	16.6	20190715	A11-D11	1
1386	138566	138600	P1	1	CN-AMP	ds751_1	250	16.6	20190715	A11-D11	1
1387	138636	138700	P1	1	CN-AMP	ds751_1	250	16.6	20190715	A11-D11	1
1388	0	138800	P1	1	CN-AMP	ds751_1	250	16.6	20190715	A11-D11	1
1389	0	138900	P1	1	CN-AMP	ds751_1	250	16.6	20190715	A11-D11	1
1390	277866	139000	P1	1	CN-AMP	ds751_1	250	16.6	20190715	A11-D11	1
1391	139085	139100	P1	1	CN-AMP	ds751_1	250	16.6	20190715	A11-D11	1
1392	139108	139200	P1	1	CN-AMP	ds751_1	250	16.6	20190715	A11-D11	1
1393	278531	139300	P1	1	CN-AMP	ds751_1	250	16.6	20190715	A11-D11	1
1394	0	139400	P1	1	CN-AMP	ds751_1	250	16.6	20190715	A11-D11	1
1395	139484	139500	P1	1	CN-AMP	ds751_1	250	16.6	20190715	A11-D11	1
1396	279131	139600	P1	1	CN-AMP	ds751_1	250	16.6	20190715	A11-D11	1
1397	0	139700	P1	1	CN-AMP	ds751_1	250	16.6	20190715	A11-D11	1
1398	139751	139800	P1	1	CN-AMP	ds751_1	250	16.6	20190715	A11-D11	1
1399	0	139900	P1	1	CN-AMP	ds751_1	250	16.6	20190715	A11-D11	1
1400	0	140000	P1	1	CN-AMP	ds751_1	250	16.6	20190715	A11-D11	1
1401	280129	140100	P1	1	CN-AMP	ds751_1	250	16.6	20190715	A11-D11	1
1402	0	140200	P1	1	CN-AMP	ds751_1	250	16.6	20190715	A11-D11	1
1403	140248	140300	P1	1	CN-AMP	ds751_1	250	16.6	20190715	A11-D11	1
1404	0	140400	P1	1	CN-AMP	ds751_1	250	16.6	20190715	A11-D11	1
1405	421261	140500	P1	1	CN-AMP	ds751_1	250	16.6	20190715	A11-D11	1
1406	0	140600	P1	1	CN-AMP	ds751_1	250	16.6	20190715	A11-D11	1
1407	0	140700	P1	1	CN-AMP	ds751_1	250	16.6	20190715	A11-D11	1
1408	0	140800	P1	1	CN-AMP	ds751_1	250	16.6	20190715	A11-D11	1
1409	140807	140900	P1	1	CN-AMP	ds751_1	250	16.6	20190715	A11-D11	1
1410	140983	141000	P1	1	CN-AMP	ds751_1	250	16.6	20190715	A11-D11	1
1411	141063	141100	P1	1	CN-AMP	ds751_1	250	16.6	20190715	A11-D11	1
1412	0	141200	P1	1	CN-AMP	ds751_1	250	16.6	20190715	A11-D11	1
1413	0	141300	P1	1	CN-AMP	ds751_1	250	16.6	20190715	A11-D11	1
1414	0	141400	P1	1	CN-AMP	ds751_1	250	16.6	20190715	A11-D11	1
1415	141464	141500	P1	1	CN-AMP	ds751_1	250	16.6	20190715	A11-D11	1
1416	0	141600	P1	1	CN-AMP	ds751_1	250	16.6	20190715	A11-D11	1
1417	0	141700	P1	1	CN-AMP	ds751_1	250	16.6	20190715	A11-D11	1
1418	141788	141800	P1	1	CN-AMP	ds751_1	250	16.6	20190715	A11-D11	1
1419	141878	141900	P1	1	CN-AMP	ds751_1	250	16.6	20190715	A11-D11	1
1420	141987	142000	P1	1	CN-AMP	ds751_1	250	16.6	20190715	A11-D11	1
1421	142062	142100	P1	1	CN-AMP	ds751_1	250	16.6	20190715	A11-D11	1
1422	142150	142200	P1	1	CN-AMP	ds751_1	250	16.6	20190715	A11-D11	1
1423	142286	142300	P1	1	CN-AMP	ds751_1	250	16.6	20190715	A11-D11	1
1424	142374	142400	P1	1	CN-AMP	ds751_1	250	16.6	20190715	A11-D11	1
1425	142452	142500	P1	1	CN-AMP	ds751_1	250	16.6	20190715	A11-D11	1
1426	0	142600	P1	1	CN-AMP	ds751_1	250	16.6	20190715	A11-D11	1
1427	0	142700	P1	1	CN-AMP	ds751_1	250	16.6	20190715	A11-D11	1
1428	0	142800	P1	1	CN-AMP	ds751_1	250	16.6	20190715	A11-D11	1
1429	142800	142900	P1	1	CN-AMP	ds751_1	250	16.6	20190715	A11-D11	1
1430	142960	143000	P1	1	CN-AMP	ds751_1	250	16.6	20190715	A11-D11	1
1431	0	143100	P1	1	CN-AMP	ds751_1	250	16.6	20190715	A11-D11	1
1432	0	143200	P1	1	CN-AMP	ds751_1	250	16.6	20190715	A11-D11	1
1433	0	143300	P1	1	CN-AMP	ds751_1	250	16.6	20190715	A11-D11	1
1434	143398	143400	P1	1	CN-AMP	ds751_1	250	16.6	20190715	A11-D11	1
1435	0	143500	P1	1	CN-AMP	ds751_1	250	16.6	20190715	A11-D11	1
1436	0	143600	P1	1	CN-AMP	ds751_1	250	16.6	20190715	A11-D11	1
1437	143600	143700	P1	1	CN-AMP	ds751_1	250	16.6	20190715	A11-D11	1
1438	0	143800	P1	1	CN-AMP	ds751_1	250	16.6	20190715	A11-D11	1
1439	0	143900	P1	1	CN-AMP	ds751_1	250	16.6	20190715	A11-D11	1
1440	143951	144000	P1	1	CN-AMP	ds751_1	250	16.6	20190715	A11-D11	1
1441	0	144100	P1	1	CN-AMP	ds751_1	250	16.6	20190715	A11-D11	1
1442	0	144200	P1	1	CN-AMP	ds751_1	250	16.6	20190715	A11-D11	1
1443	0	144300	P1	1	CN-AMP	ds751_1	250	16.6	20190715	A11-D11	1
1444	0	144400	P1	1	CN-AMP	ds751_1	250	16.6	20190715	A11-D11	1
1445	288903	144500	P1	1	CN-AMP	ds751_1	250	16.6	20190715	A11-D11	1
1446	0	144600	P1	1	CN-AMP	ds751_1	250	16.6	20190715	A11-D11	1
1447	0	144700	P1	1	CN-AMP	ds751_1	250	16.6	20190715	A11-D11	1
1448	0	144800	P1	1	CN-AMP	ds751_1	250	16.6	20190715	A11-D11	1
1449	0	144900	P1	1	CN-AMP	ds751_1	250	16.6	20190715	A11-D11	1
1450	0	145000	P1	1	CN-AMP	ds751_1	250	16.6	20190715	A11-D11	1
1451	0	145100	P1	1	CN-AMP	ds751_1	250	16.6	20190715	A11-D11	1
1452	145129	145200	P1	1	CN-AMP	ds751_1	250	16.6	20190715	A11-D11	1
1453	0	145300	P1	1	CN-AMP	ds751_1	250	16.6	20190715	A11-D11	1
1454	0	145400	P1	1	CN-AMP	ds751_1	250	16.6	20190715	A11-D11	1
1455	0	145500	P1	1	CN-AMP	ds751_1	250	16.6	20190715	A11-D11	1
1456	291032	145600	P1	1	CN-AMP	ds751_1	250	16.6	20190715	A11-D11	1
1457	0	145700	P1	1	CN-AMP	ds751_1	250	16.6	20190715	A11-D11	1
1458	0	145800	P1	1	CN-AMP	ds751_1	250	16.6	20190715	A11-D11	1
1459	0	145900	P1	1	CN-AMP	ds751_1	250	16.6	20190715	A11-D11	1
1460	0	146000	P1	1	CN-AMP	ds751_1	250	16.6	20190715	A11-D11	1
1461	0	146100	P1	1	CN-AMP	ds751_1	250	16.6	20190715	A11-D11	1
1462	0	146200	P1	1	CN-AMP	ds751_1	250	16.6	20190715	A11-D11	1
1463	146259	146300	P1	1	CN-AMP	ds751_1	250	16.6	20190715	A11-D11	1
1464	0	146400	P1	1	CN-AMP	ds751_1	250	16.6	20190715	A11-D11	1
1465	146414	146500	P1	1	CN-AMP	ds751_1	250	16.6	20190715	A11-D11	1
1466	0	146600	P1	1	CN-AMP	ds751_1	250	16.6	20190715	A11-D11	1
1467	146668	146700	P1	1	CN-AMP	ds751_1	250	16.6	20190715	A11-D11	1
1468	0	146800	P1	1	CN-AMP	ds751_1	250	16.6	20190715	A11-D11	1
1469	0	146900	P1	1	CN-AMP	ds751_1	250	16.6	20190715	A11-D11	1
1470	0	147000	P1	1	CN-AMP	ds751_1	250	16.6	20190715	A11-D11	1
1471	0	147100	P1	1	CN-AMP	ds751_1	250	16.6	20190715	A11-D11	1
1472	147138	147200	P1	1	CN-AMP	ds751_1	250	16.6	20190715	A11-D11	1
1473	147244	147300	P1	1	CN-AMP	ds751_1	250	16.6	20190715	A11-D11	1
1474	294768	147400	P1	1	CN-AMP	ds751_1	250	16.6	20190715	A11-D11	1
1475	0	147500	P1	1	CN-AMP	ds751_1	250	16.6	20190715	A11-D11	1
1476	147514	147600	P1	1	CN-AMP	ds751_1	250	16.6	20190715	A11-D11	1
1477	0	147700	P1	1	CN-AMP	ds751_1	250	16.6	20190715	A11-D11	1
1478	0	147800	P1	1	CN-AMP	ds751_1	250	16.6	20190715	A11-D11	1
1479	0	147900	P1	1	CN-AMP	ds751_1	250	16.6	20190715	A11-D11	1
1480	147993	148000	P1	1	CN-AMP	ds751_1	250	16.6	20190715	A11-D11	1
1481	296133	148100	P1	1	CN-AMP	ds751_1	250	16.6	20190715	A11-D11	1
1482	0	148200	P1	1	CN-AMP	ds751_1	250	16.6	20190715	A11-D11	1
1483	0	148300	P1	1	CN-AMP	ds751_1	250	16.6	20190715	A11-D11	1
1484	148378	148400	P1	1	CN-AMP	ds751_1	250	16.6	20190715	A11-D11	1
1485	0	148500	P1	1	CN-AMP	ds751_1	250	16.6	20190715	A11-D11	1
1486	0	148600	P1	1	CN-AMP	ds751_1	250	16.6	20190715	A11-D11	1
1487	0	148700	P1	1	CN-AMP	ds751_1	250	16.6	20190715	A11-D11	1
1488	0	148800	P1	1	CN-AMP	ds751_1	250	16.6	20190715	A11-D11	1
1489	148821	148900	P1	1	CN-AMP	ds751_1	250	16.6	20190715	A11-D11	1
1490	297914	149000	P1	1	CN-AMP	ds751_1	250	16.6	20190715	A11-D11	1
1491	149079	149100	P1	1	CN-AMP	ds751_1	250	16.6	20190715	A11-D11	1
1492	0	149200	P1	1	CN-AMP	ds751_1	250	16.6	20190715	A11-D11	1
1493	0	149300	P1	1	CN-AMP	ds751_1	250	16.6	20190715	A11-D11	1
1494	0	149400	P1	1	CN-AMP	ds751_1	250	16.6	20190715	A11-D11	1
1495	149416	149500	P1	1	CN-AMP	ds751_1	250	16.6	20190715	A11-D11	1
1496	0	149600	P1	1	CN-AMP	ds751_1	250	16.6	20190715	A11-D11	1
1497	0	149700	P1	1	CN-AMP	ds751_1	250	16.6	20190715	A11-D11	1
1498	0	149800	P1	1	CN-AMP	ds751_1	250	16.6	20190715	A11-D11	1
1499	0	149900	P1	1	CN-AMP	ds751_1	250	16.6	20190715	A11-D11	1
1500	0	150000	P1	1	CN-AMP	ds751_1	250	16.6	20190715	A11-D11	1
1501	150096	150100	P1	1	CN-AMP	ds751_1	250	16.6	20190715	A11-D11	1
1502	0	150200	P1	1	CN-AMP	ds751_1	250	16.6	20190715	A11-D11	1
1503	0	150300	P1	1	CN-AMP	ds751_1	250	16.6	20190715	A11-D11	1
1504	0	150400	P1	1	CN-AMP	ds751_1	250	16.6	20190715	A11-D11	1
1505	300930	150500	P1	1	CN-AMP	ds751_1	250	16.6	20190715	A11-D11	1
1506	0	150600	P1	1	CN-AMP	ds751_1	250	16.6	20190715	A11-D11	1
1507	150687	150700	P1	1	CN-AMP	ds751_1	250	16.6	20190715	A11-D11	1
1508	0	150800	P1	1	CN-AMP	ds751_1	250	16.6	20190715	A11-D11	1
1509	0	150900	P1	1	CN-AMP	ds751_1	250	16.6	20190715	A11-D11	1
1510	150983	151000	P1	1	CN-AMP	ds751_1	250	16.6	20190715	A11-D11	1
1511	0	151100	P1	1	CN-AMP	ds751_1	250	16.6	20190715	A11-D11	1
1512	151102	151200	P1	1	CN-AMP	ds751_1	250	16.6	20190715	A11-D11	1
1513	0	151300	P1	1	CN-AMP	ds751_1	250	16.6	20190715	A11-D11	1
[truncated: 19,981 more rows]

[truncated: 3 more sheets: Supplementary Figure 5, Supplementary Figure 7, Supplementary Figure 8ab]
